# Supplementary material for: rac-(Z)-Methyl 1-benzyl-3-[(3-hy­droxy­quinuclidin-2-yl­idene)meth­yl]-1H-indole-6-carboxyl­ate
Source: Acta Crystallogr Sect E Struct Rep Online. 2012 Oct 13;68(Pt 11):o3111. doi: 10.1107/S1600536812040731 (PMC3515217; doi:10.1107/S1600536812040731)
Supplement: Supplementary file 1 [file e-68-o3111-sup1.cif]

##############################################################################
#                                                                            #
# This CIF contains the data in a paper accepted for publication in          #
# Acta Crystallographica Section E. It conforms to the requirements of       #
# Notes for Authors for Acta Crystallographica Section E, and has been       #
# peer reviewed under the auspices of the IUCr Commission on Journals.       #
#                                                                            #
# Full details of the Crystallographic Information File format               #
# are given in the paper "The Crystallographic Information File (CIF):       #
# a New Standard Archive File for Crystallography" by S. R. Hall, F. H.      #
# Allen and I. D. Brown [Acta Cryst. (1991), A47, 655-685].                  #
#                                                                            #
# The current version of the core CIF dictionary is obtainable from          #
# ftp://ftp.iucr.org/pub/cif_core.dic.                                       #
#                                                                            #
# Software is freely available for graphical display of the structure(s)     #
# in this CIF. For information consult the CIF software page                 #
# http://www.iucr.org/resources/cif/software.                                #
#                                                                            #
# This file may be used for bona fide research purposes within the           #
# scientific community so long as proper attribution is given to the journal # 
# article from which it was obtained.                                        #
#                                                                            #
##############################################################################
data_global
_audit_creation_method     'SHELXL97 CIF, edited IUCr template'
_journal_date_recd_electronic     2012-08-13
_journal_date_accepted     2012-09-26
_journal_name_full     'Acta Crystallographica, Section E'
_journal_year     2012
_journal_volume     68
_journal_issue     11
_journal_page_first     o3111
_journal_page_last     o3111
_journal_paper_category     QO
_journal_paper_doi     10.1107/S1600536812040731
_journal_coeditor_code     HG5242
_publ_contact_author_name     'Dr P.A. Crooks'
_publ_contact_author_address
;
Dept. of Pharm. Sciences
College of Pharmacy
University of Arkansas for Medical Sciences
Little Rock, AR 72205
USA
;
_publ_contact_author_email     'pacrooks@uams.edu'
_publ_contact_author_fax     '501 686 6057'
_publ_contact_author_phone     '501 686 6495'
_publ_section_title
;\
<i>rac</i>-(<i>Z</i>)-Methyl
1-benzyl-3-[(3-hydroxyquinuclidin-2-ylidene)methyl]-1<i>H</i>-indole-6-\
carboxylate
;
loop_
    _publ_author_name
    _publ_author_address
    'Narsimha Reddy Penthala'
;
Dept. of Pharm. Sciences
College of Pharmacy
University of Arkansas for Medical Sciences
Little Rock, AR 72205
USA
;
    'Purushotham Rao Ponugoti'
;
Dept. of Pharm. Sciences
College of Pharmacy
University of Arkansas for Medical Sciences
Little Rock, AR 72205
USA
;
    'Parkin, Sean'
;
Dept. of Chemistry
University of Kentucky
Lexington KY 40506
USA
;
    'Crooks, Peter A.'
;
Dept. of Pharm. Sciences
College of Pharmacy
University of Arkansas for Medical Sciences
Little Rock, AR 72205
USA
;
data_I
_audit_creation_method     SHELXL-97
_chemical_name_systematic
;
<i>rac</i>-(<i>Z</i>)-Methyl
1-benzyl-3-[(3-hydroxyquinuclidin-2-ylidene)methyl]-1<i>H</i>-indole-6-
carboxylate
;
_chemical_name_common     ?
_chemical_formula_moiety     'C25 H26 N2 O3'
_chemical_formula_sum     'C25 H26 N2 O3'
_chemical_formula_iupac     'C25 H26 N2 O3'
_chemical_formula_weight     402.48
_chemical_melting_point     ?
_symmetry_cell_setting     triclinic
_symmetry_space_group_name_H-M     'P -1'
_symmetry_space_group_name_Hall     '-P 1'
loop_
    _symmetry_equiv_pos_as_xyz
    'x, y, z'
    '-x, -y, -z'
_cell_length_a     6.16190(10)
_cell_length_b     10.3119(2)
_cell_length_c     16.5959(3)
_cell_angle_alpha     75.6705(7)
_cell_angle_beta     80.0939(7)
_cell_angle_gamma     85.9410(7)
_cell_volume     1006.04(3)
_cell_formula_units_Z     2
_cell_measurement_reflns_used     4571
_cell_measurement_theta_min     1.00
_cell_measurement_theta_max     27.48
_cell_measurement_temperature     90.0(2)
_exptl_crystal_description     block
_exptl_crystal_colour     yellow
_exptl_crystal_size_max     0.28
_exptl_crystal_size_mid     0.22
_exptl_crystal_size_min     0.12
_exptl_crystal_density_diffrn     1.329
_exptl_crystal_density_meas     ?
_exptl_crystal_density_method     'not measured'
_exptl_crystal_F_000     428
_exptl_absorpt_coefficient_mu     0.088
_exptl_absorpt_correction_type     none
_exptl_absorpt_process_details     ?
_exptl_absorpt_correction_T_min     ?
_exptl_absorpt_correction_T_max     ?
_exptl_special_details     ?
_diffrn_ambient_temperature     90.0(2)
_diffrn_radiation_type     MoK\a
_diffrn_radiation_wavelength     0.71073
_diffrn_radiation_source     'fine-focus sealed tube'
_diffrn_radiation_monochromator     'graphite'
_diffrn_measurement_device_type     'Nonius KappaCCD diffractometer'
_diffrn_measurement_method     '\w scans at fixed \c = 55\%'
_diffrn_detector_area_resol_mean     9.1
_diffrn_reflns_number     9126
_diffrn_reflns_av_R_equivalents     0.0235
_diffrn_reflns_av_sigmaI/netI     0.0326
_diffrn_reflns_theta_min     2.04
_diffrn_reflns_theta_max     27.49
_diffrn_reflns_theta_full     27.49
_diffrn_measured_fraction_theta_max     0.997
_diffrn_measured_fraction_theta_full     0.997
_diffrn_reflns_limit_h_min     -8
_diffrn_reflns_limit_h_max     8
_diffrn_reflns_limit_k_min     -13
_diffrn_reflns_limit_k_max     13
_diffrn_reflns_limit_l_min     -21
_diffrn_reflns_limit_l_max     21
_diffrn_standards_number     0
_diffrn_standards_interval_count     .
_diffrn_standards_interval_time     .
_diffrn_standards_decay_%     ?
_refine_special_details
;
Refinement of <i>F</i>^2^ against all reflections. The weighted <i>R</i>-value
<i>wR</i> and goodness of fit <i>S</i> are based on <i>F</i>^2^. Conventional
<i>R</i>-values <i>R</i> are based on <i>F</i>, with <i>F</i> set to zero for
negative <i>F</i>^2^. The threshold expression of <i>F</i>^2^ >
2\s(<i>F</i>^2^) is used only for calculating <i>R</i>-factors(gt) <i>etc</i>.
and is not relevant to the choice of reflections for refinement.
<i>R</i>-values based on <i>F</i>^2^ are statistically about twice as large as
those based on <i>F</i>, and <i>R</i>-values based on ALL data will be even
larger.
;
_reflns_number_total     4597
_reflns_number_gt     3831
_reflns_threshold_expression     >2\s(I)
_refine_ls_structure_factor_coef     Fsqd
_refine_ls_matrix_type     full
_refine_ls_R_factor_all     0.0495
_refine_ls_R_factor_gt     0.0390
_refine_ls_wR_factor_gt     0.0966
_refine_ls_wR_factor_ref     0.1023
_refine_ls_goodness_of_fit_ref     1.038
_refine_ls_restrained_S_all     1.035
_refine_ls_number_reflns     4597
_refine_ls_number_parameters     312
_refine_ls_number_restraints     64
_refine_ls_hydrogen_treatment     constr
_refine_ls_weighting_scheme     calc
_refine_ls_weighting_details
         'calc w=1/[\s^2^(Fo^2^)+(0.0442P)^2^+0.3522P] where P=(Fo^2^+2Fc^2^)/3'
_atom_sites_solution_hydrogens     geom
_atom_sites_solution_primary     direct
_atom_sites_solution_secondary     difmap
_refine_ls_shift/su_max     0.001
_refine_ls_shift/su_mean     0.000
_refine_diff_density_max     0.266
_refine_diff_density_min     -0.197
_refine_ls_extinction_method     SHELXL
_refine_ls_extinction_coef     0.023(4)
_refine_ls_extinction_expression
                                  'Fc^*^=kFc[1+0.001xFc^2^\l^3^/sin(2\q)]^-1/4^'
loop_
    _atom_type_symbol
    _atom_type_description
    _atom_type_scat_dispersion_real
    _atom_type_scat_dispersion_imag
    _atom_type_scat_source
    'C' 'C' 0.0033 0.0016
                         'International Tables Vol C Tables 4.2.6.8 and 6.1.1.4'
    'H' 'H' 0.0000 0.0000
                         'International Tables Vol C Tables 4.2.6.8 and 6.1.1.4'
    'N' 'N' 0.0061 0.0033
                         'International Tables Vol C Tables 4.2.6.8 and 6.1.1.4'
    'O' 'O' 0.0106 0.0060
                         'International Tables Vol C Tables 4.2.6.8 and 6.1.1.4'
_computing_data_collection     'COLLECT (Nonius, 1998)'
_computing_cell_refinement     'SCALEPACK (Otwinowski & Minor, 1997)'
_computing_data_reduction     'DENZO-SMN (Otwinowski & Minor, 1997)'
_computing_structure_solution     'SHELXS-97 (Sheldrick, 2008)'
_computing_structure_refinement     'SHELXL-97 (Sheldrick, 2008)'
_computing_molecular_graphics     'XP in SHELXTL (Sheldrick, 2008)'
_computing_publication_material
;
SHELXL97 (Sheldrick, 2008) and local procedures
;
loop_
    _atom_site_type_symbol
    _atom_site_label
    _atom_site_fract_x
    _atom_site_fract_y
    _atom_site_fract_z
    _atom_site_U_iso_or_equiv
    _atom_site_adp_type
    _atom_site_calc_flag
    _atom_site_refinement_flags
    _atom_site_occupancy
    _atom_site_symmetry_multiplicity
    _atom_site_disorder_assembly
    _atom_site_disorder_group
    N N1 0.31767(16) 0.66937(10) 0.24130(6) 0.0190(2) Uani d . 1 1 . .
    O O2 1.05912(15) 0.90627(9) 0.09629(6) 0.0280(2) Uani d . 1 1 . .
    O O3 1.17472(13) 0.78520(8) 0.00096(5) 0.0213(2) Uani d . 1 1 . .
    C C1 0.1919(2) 0.56139(12) 0.24673(7) 0.0196(2) Uani d . 1 1 . .
    H H1 0.0613 0.5379 0.2861 0.024 Uiso calc R 1 1 . .
    C C2 0.28163(19) 0.49219(11) 0.18719(7) 0.0181(2) Uani d . 1 1 B .
    C C3 0.47803(19) 0.56153(11) 0.14234(7) 0.0172(2) Uani d . 1 1 . .
    C C4 0.64453(19) 0.53937(11) 0.07749(7) 0.0180(2) Uani d . 1 1 . .
    H H4 0.6356 0.4677 0.0517 0.022 Uiso calc R 1 1 . .
    C C5 0.82107(19) 0.62300(11) 0.05167(7) 0.0182(2) Uani d . 1 1 . .
    H H5 0.9329 0.6092 0.0072 0.022 Uiso calc R 1 1 . .
    C C6 0.83869(19) 0.72871(11) 0.08999(7) 0.0171(2) Uani d . 1 1 . .
    C C7 0.67658(19) 0.75346(11) 0.15415(7) 0.0181(2) Uani d . 1 1 . .
    H H7 0.6879 0.8245 0.1802 0.022 Uiso calc R 1 1 . .
    C C8 0.49701(19) 0.67018(11) 0.17875(7) 0.0171(2) Uani d . 1 1 . .
    C C9 1.03202(19) 0.81587(11) 0.06408(7) 0.0184(2) Uani d . 1 1 . .
    C C10 1.3663(2) 0.86728(12) -0.02905(8) 0.0230(3) Uani d . 1 1 . .
    H H10A 1.3191 0.9616 -0.0455 0.035 Uiso calc R 1 1 . .
    H H10B 1.4539 0.8408 -0.0779 0.035 Uiso calc R 1 1 . .
    H H10C 1.4557 0.8552 0.0159 0.035 Uiso calc R 1 1 . .
    C C11 0.2901(2) 0.75327(12) 0.30102(8) 0.0212(3) Uani d . 1 1 . .
    H H11A 0.1373 0.7463 0.3319 0.025 Uiso calc R 1 1 . .
    H H11B 0.3117 0.8477 0.2696 0.025 Uiso calc R 1 1 . .
    C C12 0.4496(2) 0.71600(12) 0.36448(7) 0.0196(3) Uani d . 1 1 . .
    C C13 0.4619(2) 0.79843(13) 0.41841(8) 0.0248(3) Uani d . 1 1 . .
    H H13 0.3700 0.8769 0.4156 0.030 Uiso calc R 1 1 . .
    C C14 0.6069(2) 0.76729(14) 0.47622(8) 0.0302(3) Uani d . 1 1 . .
    H H14 0.6149 0.8250 0.5122 0.036 Uiso calc R 1 1 . .
    C C15 0.7402(2) 0.65246(15) 0.48175(8) 0.0307(3) Uani d . 1 1 . .
    H H15 0.8390 0.6309 0.5215 0.037 Uiso calc R 1 1 . .
    C C16 0.7282(2) 0.56959(14) 0.42883(8) 0.0300(3) Uani d . 1 1 . .
    H H16 0.8186 0.4905 0.4325 0.036 Uiso calc R 1 1 . .
    C C17 0.5845(2) 0.60137(13) 0.37025(8) 0.0250(3) Uani d . 1 1 . .
    H H17 0.5786 0.5441 0.3338 0.030 Uiso calc R 1 1 . .
    C C18 0.2112(2) 0.36924(12) 0.17230(7) 0.0203(3) Uani d DU 1 1 . .
    H H18 0.2905 0.3426 0.1244 0.024 Uiso calc R 1 1 A 1
    C C19 0.0490(3) 0.28894(14) 0.21750(9) 0.0190(3) Uani d PDU 0.904(2) 1 B 1
    C C20 0.0007(2) 0.15731(14) 0.19936(9) 0.0204(3) Uani d PDU 0.904(2) 1 B 1
    H H20 -0.0961 0.1753 0.1550 0.025 Uiso calc PR 0.904(2) 1 B 1
    O O1 0.20291(17) 0.09447(10) 0.16992(7) 0.0268(3) Uani d PDU 0.904(2) 1 B 1
    H H1A 0.1766 0.0378 0.1445 0.040 Uiso calc PR 0.904(2) 1 B 1
    C C21 -0.1226(3) 0.07182(18) 0.28158(11) 0.0203(4) Uani d PDU 0.904(2) 1 B 1
    H H21 -0.1372 -0.0216 0.2763 0.024 Uiso calc PR 0.904(2) 1 B 1
    C C22 0.0068(3) 0.07145(14) 0.35275(9) 0.0237(3) Uani d PDU 0.904(2) 1 B 1
    H H22A 0.1614 0.0414 0.3378 0.028 Uiso calc PR 0.904(2) 1 B 1
    H H22B -0.0598 0.0092 0.4054 0.028 Uiso calc PR 0.904(2) 1 B 1
    C C23 -0.0005(3) 0.2159(2) 0.36551(10) 0.0232(3) Uani d PDU 0.904(2) 1 B 1
    H H23A -0.0995 0.2201 0.4186 0.028 Uiso calc PR 0.904(2) 1 B 1
    H H23B 0.1488 0.2397 0.3703 0.028 Uiso calc PR 0.904(2) 1 B 1
    N N2 -0.0804(3) 0.31334(13) 0.29406(9) 0.0209(3) Uani d PDU 0.904(2) 1 B 1
    C C24 -0.3148(3) 0.28641(16) 0.29584(10) 0.0258(4) Uani d PDU 0.904(2) 1 B 1
    H H24A -0.3657 0.3432 0.2447 0.031 Uiso calc PR 0.904(2) 1 B 1
    H H24B -0.4054 0.3110 0.3455 0.031 Uiso calc PR 0.904(2) 1 B 1
    C C25 -0.3496(2) 0.13790(14) 0.29981(9) 0.0243(3) Uani d PDU 0.904(2) 1 B 1
    H H25A -0.4259 0.0929 0.3563 0.029 Uiso calc PR 0.904(2) 1 B 1
    H H25B -0.4408 0.1311 0.2575 0.029 Uiso calc PR 0.904(2) 1 B 1
    C C19' 0.116(2) 0.2718(12) 0.2322(7) 0.013(3) Uiso d PDU 0.096(2) 1 B 2
    C C20' 0.080(3) 0.1336(14) 0.2189(9) 0.033(4) Uiso d PDU 0.096(2) 1 B 2
    H H20' 0.1935 0.0690 0.2434 0.039 Uiso calc PR 0.096(2) 1 B 2
    O O1' 0.1065(19) 0.1428(11) 0.1316(6) 0.035(3) Uiso d PDU 0.096(2) 1 B 2
    H H1' 0.0220 0.0896 0.1222 0.052 Uiso calc PR 0.096(2) 1 B 2
    C C21' -0.148(3) 0.0902(19) 0.2671(11) 0.039(5) Uiso d PDU 0.096(2) 1 B 2
    H H21' -0.1966 0.0125 0.2494 0.047 Uiso calc PR 0.096(2) 1 B 2
    C C22' -0.124(3) 0.0512(14) 0.3604(9) 0.036(4) Uiso d PDU 0.096(2) 1 B 2
    H H22C -0.2711 0.0409 0.3964 0.044 Uiso calc PR 0.096(2) 1 B 2
    H H22D -0.0383 -0.0339 0.3739 0.044 Uiso calc PR 0.096(2) 1 B 2
    C C23' -0.005(3) 0.1654(15) 0.3737(10) 0.022(4) Uiso d PDU 0.096(2) 1 B 2
    H H23C -0.0666 0.1803 0.4300 0.027 Uiso calc PR 0.096(2) 1 B 2
    H H23D 0.1519 0.1378 0.3743 0.027 Uiso calc PR 0.096(2) 1 B 2
    N N2' -0.016(2) 0.2938(14) 0.3109(8) 0.021(3) Uiso d PDU 0.096(2) 1 B 2
    C C24' -0.240(3) 0.3146(15) 0.2931(10) 0.022(4) Uiso d PDU 0.096(2) 1 B 2
    H H24C -0.2543 0.4049 0.2558 0.026 Uiso calc PR 0.096(2) 1 B 2
    H H24D -0.3418 0.3118 0.3465 0.026 Uiso calc PR 0.096(2) 1 B 2
    C C25' -0.310(2) 0.2096(15) 0.2506(10) 0.036(4) Uiso d PDU 0.096(2) 1 B 2
    H H25C -0.4629 0.1816 0.2752 0.043 Uiso calc PR 0.096(2) 1 B 2
    H H25D -0.3038 0.2475 0.1893 0.043 Uiso calc PR 0.096(2) 1 B 2
loop_
    _atom_site_aniso_label
    _atom_site_aniso_U_11
    _atom_site_aniso_U_22
    _atom_site_aniso_U_33
    _atom_site_aniso_U_12
    _atom_site_aniso_U_13
    _atom_site_aniso_U_23
    N1 0.0196(5) 0.0182(5) 0.0198(5) -0.0002(4) -0.0017(4) -0.0068(4)
    O2 0.0274(5) 0.0277(5) 0.0337(5) -0.0079(4) -0.0019(4) -0.0166(4)
    O3 0.0178(4) 0.0223(4) 0.0242(4) -0.0048(3) -0.0004(3) -0.0073(3)
    C1 0.0183(6) 0.0188(6) 0.0211(6) -0.0006(4) -0.0034(5) -0.0034(5)
    C2 0.0179(6) 0.0178(5) 0.0182(5) -0.0005(4) -0.0045(4) -0.0027(4)
    C3 0.0180(6) 0.0162(5) 0.0174(5) 0.0000(4) -0.0057(4) -0.0023(4)
    C4 0.0208(6) 0.0173(5) 0.0177(5) -0.0005(4) -0.0047(4) -0.0061(4)
    C5 0.0176(6) 0.0194(6) 0.0182(5) 0.0007(4) -0.0028(4) -0.0058(4)
    C6 0.0177(6) 0.0165(5) 0.0178(5) -0.0008(4) -0.0060(4) -0.0033(4)
    C7 0.0209(6) 0.0156(5) 0.0192(6) 0.0006(4) -0.0063(5) -0.0055(4)
    C8 0.0181(6) 0.0169(5) 0.0163(5) 0.0018(4) -0.0039(4) -0.0038(4)
    C9 0.0186(6) 0.0181(6) 0.0194(6) 0.0008(4) -0.0061(5) -0.0048(4)
    C10 0.0173(6) 0.0235(6) 0.0273(6) -0.0051(5) -0.0028(5) -0.0037(5)
    C11 0.0233(6) 0.0190(6) 0.0223(6) 0.0025(5) -0.0014(5) -0.0088(5)
    C12 0.0206(6) 0.0184(6) 0.0179(5) -0.0025(4) 0.0014(4) -0.0034(4)
    C13 0.0289(7) 0.0210(6) 0.0245(6) -0.0008(5) -0.0021(5) -0.0070(5)
    C14 0.0375(8) 0.0316(7) 0.0244(7) -0.0059(6) -0.0052(6) -0.0106(5)
    C15 0.0287(7) 0.0395(8) 0.0236(6) -0.0015(6) -0.0069(5) -0.0052(6)
    C16 0.0288(7) 0.0320(7) 0.0263(7) 0.0078(6) -0.0034(5) -0.0049(6)
    C17 0.0300(7) 0.0230(6) 0.0218(6) 0.0029(5) -0.0030(5) -0.0069(5)
    C18 0.0220(6) 0.0209(6) 0.0191(6) -0.0019(5) -0.0033(5) -0.0062(5)
    C19 0.0175(7) 0.0211(7) 0.0195(7) 0.0005(6) -0.0064(6) -0.0048(5)
    C20 0.0179(7) 0.0246(7) 0.0207(7) -0.0037(5) -0.0028(6) -0.0082(5)
    O1 0.0232(5) 0.0290(6) 0.0325(6) -0.0072(4) 0.0033(4) -0.0194(5)
    C21 0.0188(7) 0.0180(7) 0.0250(8) -0.0030(5) -0.0025(6) -0.0066(6)
    C22 0.0238(8) 0.0230(7) 0.0233(7) 0.0025(6) -0.0058(6) -0.0035(5)
    C23 0.0242(8) 0.0260(9) 0.0215(8) -0.0027(7) -0.0035(5) -0.0095(7)
    N2 0.0193(8) 0.0196(6) 0.0230(7) -0.0018(5) -0.0001(6) -0.0055(5)
    C24 0.0156(8) 0.0233(8) 0.0344(9) 0.0021(6) -0.0008(6) -0.0025(6)
    C25 0.0174(7) 0.0251(7) 0.0302(8) -0.0037(5) -0.0030(5) -0.0059(6)
_geom_special_details
;
All e.s.d.'s (except the e.s.d. in the dihedral angle between two l.s. planes)
are estimated using the full covariance matrix. The cell e.s.d.'s are taken
into account individually in the estimation of e.s.d.'s in distances, angles
and torsion angles; correlations between e.s.d.'s in cell parameters are only
used when they are defined by crystal symmetry. An approximate (isotropic)
treatment of cell e.s.d.'s is used for estimating e.s.d.'s involving l.s.
planes.
;
loop_
    _geom_bond_atom_site_label_1
    _geom_bond_atom_site_label_2
    _geom_bond_site_symmetry_2
    _geom_bond_distance
    _geom_bond_publ_flag
    N1 C1 . 1.3772(15) ?
    N1 C8 . 1.3787(15) ?
    N1 C11 . 1.4510(15) ?
    O2 C9 . 1.2174(14) ?
    O3 C9 . 1.3334(14) ?
    O3 C10 . 1.4450(14) ?
    C1 C2 . 1.3771(17) ?
    C1 H1 . 0.9500 ?
    C2 C3 . 1.4419(16) ?
    C2 C18 . 1.4583(16) ?
    C3 C4 . 1.4042(16) ?
    C3 C8 . 1.4185(15) ?
    C4 C5 . 1.3784(16) ?
    C4 H4 . 0.9500 ?
    C5 C6 . 1.4100(15) ?
    C5 H5 . 0.9500 ?
    C6 C7 . 1.3890(16) ?
    C6 C9 . 1.4819(16) ?
    C7 C8 . 1.3907(16) ?
    C7 H7 . 0.9500 ?
    C10 H10A . 0.9800 ?
    C10 H10B . 0.9800 ?
    C10 H10C . 0.9800 ?
    C11 C12 . 1.5245(17) ?
    C11 H11A . 0.9900 ?
    C11 H11B . 0.9900 ?
    C12 C17 . 1.3894(17) ?
    C12 C13 . 1.3924(17) ?
    C13 C14 . 1.3871(19) ?
    C13 H13 . 0.9500 ?
    C14 C15 . 1.386(2) ?
    C14 H14 . 0.9500 ?
    C15 C16 . 1.382(2) ?
    C15 H15 . 0.9500 ?
    C16 C17 . 1.3906(18) ?
    C16 H16 . 0.9500 ?
    C17 H17 . 0.9500 ?
    C18 C19' . 1.317(11) ?
    C18 C19 . 1.3414(18) ?
    C18 H18 . 0.9500 ?
    C19 N2 . 1.4473(17) ?
    C19 C20 . 1.5204(18) ?
    C20 O1 . 1.4296(18) ?
    C20 C21 . 1.536(2) ?
    C20 H20 . 1.0000 ?
    O1 H1A . 0.8400 ?
    C21 C25 . 1.528(2) ?
    C21 C22 . 1.533(2) ?
    C21 H21 . 1.0000 ?
    C22 C23 . 1.552(2) ?
    C22 H22A . 0.9900 ?
    C22 H22B . 0.9900 ?
    C23 N2 . 1.483(2) ?
    C23 H23A . 0.9900 ?
    C23 H23B . 0.9900 ?
    N2 C24 . 1.484(2) ?
    C24 C25 . 1.545(2) ?
    C24 H24A . 0.9900 ?
    C24 H24B . 0.9900 ?
    C25 H25A . 0.9900 ?
    C25 H25B . 0.9900 ?
    C19' N2' . 1.473(13) ?
    C19' C20' . 1.532(14) ?
    C20' O1' . 1.410(14) ?
    C20' C21' . 1.525(16) ?
    C20' H20' . 1.0000 ?
    O1' H1' . 0.8400 ?
    C21' C22' . 1.530(16) ?
    C21' C25' . 1.534(16) ?
    C21' H21' . 1.0000 ?
    C22' C23' . 1.511(15) ?
    C22' H22C . 0.9900 ?
    C22' H22D . 0.9900 ?
    C23' N2' . 1.474(14) ?
    C23' H23C . 0.9900 ?
    C23' H23D . 0.9900 ?
    N2' C24' . 1.449(14) ?
    C24' C25' . 1.552(15) ?
    C24' H24C . 0.9900 ?
    C24' H24D . 0.9900 ?
    C25' H25C . 0.9900 ?
    C25' H25D . 0.9900 ?
loop_
    _geom_angle_atom_site_label_1
    _geom_angle_atom_site_label_2
    _geom_angle_atom_site_label_3
    _geom_angle_site_symmetry_1
    _geom_angle_site_symmetry_3
    _geom_angle
    _geom_angle_publ_flag
    C1 N1 C8 . . 108.58(10) ?
    C1 N1 C11 . . 125.67(10) ?
    C8 N1 C11 . . 124.84(10) ?
    C9 O3 C10 . . 116.16(9) ?
    C2 C1 N1 . . 110.67(11) ?
    C2 C1 H1 . . 124.7 ?
    N1 C1 H1 . . 124.7 ?
    C1 C2 C3 . . 105.81(10) ?
    C1 C2 C18 . . 129.80(11) ?
    C3 C2 C18 . . 124.28(11) ?
    C4 C3 C8 . . 118.63(10) ?
    C4 C3 C2 . . 134.05(11) ?
    C8 C3 C2 . . 107.24(10) ?
    C5 C4 C3 . . 119.14(10) ?
    C5 C4 H4 . . 120.4 ?
    C3 C4 H4 . . 120.4 ?
    C4 C5 C6 . . 121.22(11) ?
    C4 C5 H5 . . 119.4 ?
    C6 C5 H5 . . 119.4 ?
    C7 C6 C5 . . 121.04(10) ?
    C7 C6 C9 . . 117.76(10) ?
    C5 C6 C9 . . 121.20(10) ?
    C6 C7 C8 . . 117.38(10) ?
    C6 C7 H7 . . 121.3 ?
    C8 C7 H7 . . 121.3 ?
    N1 C8 C7 . . 129.70(10) ?
    N1 C8 C3 . . 107.67(10) ?
    C7 C8 C3 . . 122.56(11) ?
    O2 C9 O3 . . 123.10(11) ?
    O2 C9 C6 . . 124.16(11) ?
    O3 C9 C6 . . 112.74(9) ?
    O3 C10 H10A . . 109.5 ?
    O3 C10 H10B . . 109.5 ?
    H10A C10 H10B . . 109.5 ?
    O3 C10 H10C . . 109.5 ?
    H10A C10 H10C . . 109.5 ?
    H10B C10 H10C . . 109.5 ?
    N1 C11 C12 . . 113.36(10) ?
    N1 C11 H11A . . 108.9 ?
    C12 C11 H11A . . 108.9 ?
    N1 C11 H11B . . 108.9 ?
    C12 C11 H11B . . 108.9 ?
    H11A C11 H11B . . 107.7 ?
    C17 C12 C13 . . 118.55(11) ?
    C17 C12 C11 . . 121.83(11) ?
    C13 C12 C11 . . 119.62(11) ?
    C14 C13 C12 . . 120.72(12) ?
    C14 C13 H13 . . 119.6 ?
    C12 C13 H13 . . 119.6 ?
    C15 C14 C13 . . 120.31(12) ?
    C15 C14 H14 . . 119.8 ?
    C13 C14 H14 . . 119.8 ?
    C16 C15 C14 . . 119.39(12) ?
    C16 C15 H15 . . 120.3 ?
    C14 C15 H15 . . 120.3 ?
    C15 C16 C17 . . 120.38(13) ?
    C15 C16 H16 . . 119.8 ?
    C17 C16 H16 . . 119.8 ?
    C12 C17 C16 . . 120.65(12) ?
    C12 C17 H17 . . 119.7 ?
    C16 C17 H17 . . 119.7 ?
    C19' C18 C2 . . 123.8(5) ?
    C19 C18 C2 . . 128.40(12) ?
    C19' C18 H18 . . 115.1 ?
    C19 C18 H18 . . 115.8 ?
    C2 C18 H18 . . 115.8 ?
    C18 C19 N2 . . 122.23(12) ?
    C18 C19 C20 . . 123.71(12) ?
    N2 C19 C20 . . 113.72(11) ?
    O1 C20 C19 . . 109.43(11) ?
    O1 C20 C21 . . 112.52(13) ?
    C19 C20 C21 . . 106.93(11) ?
    O1 C20 H20 . . 109.3 ?
    C19 C20 H20 . . 109.3 ?
    C21 C20 H20 . . 109.3 ?
    C25 C21 C22 . . 109.07(13) ?
    C25 C21 C20 . . 107.91(15) ?
    C22 C21 C20 . . 108.15(13) ?
    C25 C21 H21 . . 110.5 ?
    C22 C21 H21 . . 110.5 ?
    C20 C21 H21 . . 110.5 ?
    C21 C22 C23 . . 108.31(12) ?
    C21 C22 H22A . . 110.0 ?
    C23 C22 H22A . . 110.0 ?
    C21 C22 H22B . . 110.0 ?
    C23 C22 H22B . . 110.0 ?
    H22A C22 H22B . . 108.4 ?
    N2 C23 C22 . . 110.86(12) ?
    N2 C23 H23A . . 109.5 ?
    C22 C23 H23A . . 109.5 ?
    N2 C23 H23B . . 109.5 ?
    C22 C23 H23B . . 109.5 ?
    H23A C23 H23B . . 108.1 ?
    C19 N2 C23 . . 107.06(13) ?
    C19 N2 C24 . . 109.12(13) ?
    C23 N2 C24 . . 108.13(12) ?
    N2 C24 C25 . . 112.14(12) ?
    N2 C24 H24A . . 109.2 ?
    C25 C24 H24A . . 109.2 ?
    N2 C24 H24B . . 109.2 ?
    C25 C24 H24B . . 109.2 ?
    H24A C24 H24B . . 107.9 ?
    C21 C25 C24 . . 107.59(12) ?
    C21 C25 H25A . . 110.2 ?
    C24 C25 H25A . . 110.2 ?
    C21 C25 H25B . . 110.2 ?
    C24 C25 H25B . . 110.2 ?
    H25A C25 H25B . . 108.5 ?
    C18 C19' N2' . . 123.0(10) ?
    C18 C19' C20' . . 123.3(9) ?
    N2' C19' C20' . . 112.0(9) ?
    O1' C20' C21' . . 114.7(13) ?
    O1' C20' C19' . . 108.5(11) ?
    C21' C20' C19' . . 107.0(12) ?
    O1' C20' H20' . . 108.8 ?
    C21' C20' H20' . . 108.8 ?
    C19' C20' H20' . . 108.8 ?
    C20' O1' H1' . . 109.5 ?
    C20' C21' C22' . . 106.2(13) ?
    C20' C21' C25' . . 108.6(14) ?
    C22' C21' C25' . . 109.8(14) ?
    C20' C21' H21' . . 110.7 ?
    C22' C21' H21' . . 110.7 ?
    C25' C21' H21' . . 110.7 ?
    C23' C22' C21' . . 104.9(12) ?
    C23' C22' H22C . . 110.8 ?
    C21' C22' H22C . . 110.8 ?
    C23' C22' H22D . . 110.8 ?
    C21' C22' H22D . . 110.8 ?
    H22C C22' H22D . . 108.8 ?
    N2' C23' C22' . . 116.0(12) ?
    N2' C23' H23C . . 108.3 ?
    C22' C23' H23C . . 108.3 ?
    N2' C23' H23D . . 108.3 ?
    C22' C23' H23D . . 108.3 ?
    H23C C23' H23D . . 107.4 ?
    C24' N2' C23' . . 107.8(12) ?
    C24' N2' C19' . . 104.4(11) ?
    C23' N2' C19' . . 105.6(11) ?
    N2' C24' C25' . . 113.8(11) ?
    N2' C24' H24C . . 108.8 ?
    C25' C24' H24C . . 108.8 ?
    N2' C24' H24D . . 108.8 ?
    C25' C24' H24D . . 108.8 ?
    H24C C24' H24D . . 107.7 ?
    C21' C25' C24' . . 106.2(12) ?
    C21' C25' H25C . . 110.5 ?
    C24' C25' H25C . . 110.5 ?
    C21' C25' H25D . . 110.5 ?
    C24' C25' H25D . . 110.5 ?
    H25C C25' H25D . . 108.7 ?
loop_
    _geom_torsion_atom_site_label_1
    _geom_torsion_atom_site_label_2
    _geom_torsion_atom_site_label_3
    _geom_torsion_atom_site_label_4
    _geom_torsion_site_symmetry_1
    _geom_torsion_site_symmetry_2
    _geom_torsion_site_symmetry_3
    _geom_torsion_site_symmetry_4
    _geom_torsion
    _geom_torsion_publ_flag
    C8 N1 C1 C2 . . . . -1.61(13) ?
    C11 N1 C1 C2 . . . . -171.05(10) ?
    N1 C1 C2 C3 . . . . 0.62(13) ?
    N1 C1 C2 C18 . . . . 176.88(11) ?
    C1 C2 C3 C4 . . . . 177.33(12) ?
    C18 C2 C3 C4 . . . . 0.8(2) ?
    C1 C2 C3 C8 . . . . 0.56(12) ?
    C18 C2 C3 C8 . . . . -175.96(10) ?
    C8 C3 C4 C5 . . . . 0.38(16) ?
    C2 C3 C4 C5 . . . . -176.11(12) ?
    C3 C4 C5 C6 . . . . 0.94(17) ?
    C4 C5 C6 C7 . . . . -1.10(17) ?
    C4 C5 C6 C9 . . . . 178.01(11) ?
    C5 C6 C7 C8 . . . . -0.11(16) ?
    C9 C6 C7 C8 . . . . -179.26(10) ?
    C1 N1 C8 C7 . . . . -175.07(12) ?
    C11 N1 C8 C7 . . . . -5.52(19) ?
    C1 N1 C8 C3 . . . . 1.92(12) ?
    C11 N1 C8 C3 . . . . 171.47(10) ?
    C6 C7 C8 N1 . . . . 178.07(11) ?
    C6 C7 C8 C3 . . . . 1.47(16) ?
    C4 C3 C8 N1 . . . . -178.88(10) ?
    C2 C3 C8 N1 . . . . -1.52(12) ?
    C4 C3 C8 C7 . . . . -1.63(17) ?
    C2 C3 C8 C7 . . . . 175.73(10) ?
    C10 O3 C9 O2 . . . . -0.86(16) ?
    C10 O3 C9 C6 . . . . 178.94(9) ?
    C7 C6 C9 O2 . . . . 1.15(17) ?
    C5 C6 C9 O2 . . . . -177.99(11) ?
    C7 C6 C9 O3 . . . . -178.65(10) ?
    C5 C6 C9 O3 . . . . 2.21(15) ?
    C1 N1 C11 C12 . . . . 98.55(13) ?
    C8 N1 C11 C12 . . . . -69.23(14) ?
    N1 C11 C12 C17 . . . . -8.29(16) ?
    N1 C11 C12 C13 . . . . 171.63(11) ?
    C17 C12 C13 C14 . . . . 0.46(19) ?
    C11 C12 C13 C14 . . . . -179.46(12) ?
    C12 C13 C14 C15 . . . . -0.7(2) ?
    C13 C14 C15 C16 . . . . 0.3(2) ?
    C14 C15 C16 C17 . . . . 0.3(2) ?
    C13 C12 C17 C16 . . . . 0.21(19) ?
    C11 C12 C17 C16 . . . . -179.87(12) ?
    C15 C16 C17 C12 . . . . -0.6(2) ?
    C1 C2 C18 C19' . . . . -32.0(8) ?
    C3 C2 C18 C19' . . . . 143.6(8) ?
    C1 C2 C18 C19 . . . . -5.1(2) ?
    C3 C2 C18 C19 . . . . 170.57(14) ?
    C19' C18 C19 N2 . . . . 83.7(14) ?
    C2 C18 C19 N2 . . . . -2.6(2) ?
    C19' C18 C19 C20 . . . . -89.2(14) ?
    C2 C18 C19 C20 . . . . -175.48(13) ?
    C18 C19 C20 O1 . . . . 35.0(2) ?
    N2 C19 C20 O1 . . . . -138.42(14) ?
    C18 C19 C20 C21 . . . . 157.16(17) ?
    N2 C19 C20 C21 . . . . -16.29(19) ?
    O1 C20 C21 C25 . . . . -171.58(11) ?
    C19 C20 C21 C25 . . . . 68.25(16) ?
    O1 C20 C21 C22 . . . . 70.56(15) ?
    C19 C20 C21 C22 . . . . -49.60(17) ?
    C25 C21 C22 C23 . . . . -51.32(16) ?
    C20 C21 C22 C23 . . . . 65.79(16) ?
    C21 C22 C23 N2 . . . . -13.47(17) ?
    C18 C19 N2 C23 . . . . -104.06(18) ?
    C20 C19 N2 C23 . . . . 69.50(18) ?
    C18 C19 N2 C24 . . . . 139.14(17) ?
    C20 C19 N2 C24 . . . . -47.30(18) ?
    C22 C23 N2 C19 . . . . -50.65(16) ?
    C22 C23 N2 C24 . . . . 66.81(15) ?
    C19 N2 C24 C25 . . . . 64.01(16) ?
    C23 N2 C24 C25 . . . . -52.12(16) ?
    C22 C21 C25 C24 . . . . 65.38(16) ?
    C20 C21 C25 C24 . . . . -51.89(16) ?
    N2 C24 C25 C21 . . . . -12.01(18) ?
    C19 C18 C19' N2' . . . . -82.4(17) ?
    C2 C18 C19' N2' . . . . 27.3(16) ?
    C19 C18 C19' C20' . . . . 81.5(17) ?
    C2 C18 C19' C20' . . . . -168.7(10) ?
    C18 C19' C20' O1' . . . . -16.1(19) ?
    N2' C19' C20' O1' . . . . 149.4(13) ?
    C18 C19' C20' C21' . . . . -140.4(14) ?
    N2' C19' C20' C21' . . . . 25.1(17) ?
    O1' C20' C21' C22' . . . . 165.5(13) ?
    C19' C20' C21' C22' . . . . -74.1(15) ?
    O1' C20' C21' C25' . . . . -76.4(17) ?
    C19' C20' C21' C25' . . . . 44.0(16) ?
    C20' C21' C22' C23' . . . . 48.1(17) ?
    C25' C21' C22' C23' . . . . -69.2(17) ?
    C21' C22' C23' N2' . . . . 21(2) ?
    C22' C23' N2' C24' . . . . 42.2(18) ?
    C22' C23' N2' C19' . . . . -68.9(17) ?
    C18 C19' N2' C24' . . . . 92.0(15) ?
    C20' C19' N2' C24' . . . . -73.5(15) ?
    C18 C19' N2' C23' . . . . -154.4(13) ?
    C20' C19' N2' C23' . . . . 40.0(15) ?
    C23' N2' C24' C25' . . . . -64.7(16) ?
    C19' N2' C24' C25' . . . . 47.2(16) ?
    C20' C21' C25' C24' . . . . -67.2(16) ?
    C22' C21' C25' C24' . . . . 48.5(17) ?
    N2' C24' C25' C21' . . . . 18.4(18) ?
loop_
    _geom_hbond_atom_site_label_D
    _geom_hbond_atom_site_label_H
    _geom_hbond_atom_site_label_A
    _geom_hbond_site_symmetry_A
    _geom_hbond_distance_DH
    _geom_hbond_distance_HA
    _geom_hbond_distance_DA
    _geom_hbond_angle_DHA
    O1 H1A O2 1_445 0.84 1.97 2.7989(13) 169.4
