# Supplementary material for: rac-(Z)-Methyl 1-benzyl-3-[(3-hy­droxy­quinuclidin-2-yl­idene)meth­yl]-1H-indole-6-carboxyl­ate
Source: Acta Crystallogr Sect E Struct Rep Online. 2012 Oct 13;68(Pt 11):o3111. doi: 10.1107/S1600536812040731 (PMC3515217; doi:10.1107/S1600536812040731)
Supplement: Supplementary file 2 [file e-68-o3111-Isup2.hkl]

# 
# h,k,l, Fc-squared, Fo-squared, sigma(Fo-squared) and status flag 
# 
data_I
_shelx_title ' k11024 space group P1bar.' 
_shelx_refln_list_code          4 
_shelx_F_calc_maximum       78.69 
_exptl_crystal_F_000       428.00 
_reflns_d_resolution_high  0.7700 
 
loop_ 
 _symmetry_equiv_pos_as_xyz 
 'x, y, z' 
 '-x, -y, -z' 
 
_cell_length_a     6.1619 
_cell_length_b    10.3119 
_cell_length_c    16.5959 
_cell_angle_alpha  75.671 
_cell_angle_beta   80.094 
_cell_angle_gamma  85.941 
 
_shelx_F_squared_multiplier     1.000 
 
loop_ 
 _refln_index_h 
 _refln_index_k 
 _refln_index_l 
 _refln_F_squared_calc 
 _refln_F_squared_meas 
 _refln_F_squared_sigma 
 _refln_observed_status 
   1   0   0      124.25      113.58      1.78 o 
   2   0   0       14.98       14.37      0.39 o 
   3   0   0      183.28      203.71      2.86 o 
   4   0   0       81.97       86.37      1.58 o 
   5   0   0       13.62       14.37      2.68 o 
   6   0   0      325.59      336.98      7.57 o 
   7   0   0        0.08        1.92      3.84 o 
  -7   1   0       46.65       52.76      4.20 o 
  -6   1   0      106.21      108.75      4.71 o 
  -5   1   0       32.04       29.31      1.04 o 
  -4   1   0      402.30      431.16      7.92 o 
  -3   1   0       96.97      108.72      1.48 o 
  -2   1   0     1921.97     1870.19     23.20 o 
  -1   1   0     1540.63     1509.24     18.41 o 
   0   1   0      508.27      466.18      6.29 o 
   1   1   0     3927.96     3862.90     56.84 o 
   2   1   0      465.56      457.25      6.88 o 
   3   1   0      941.95      981.98     21.11 o 
   4   1   0       19.56       18.05      0.82 o 
   5   1   0      115.40      118.67      2.59 o 
   6   1   0       28.35       24.93      1.43 o 
   7   1   0       76.82       83.36      3.59 o 
  -7   2   0        2.20        1.67      2.23 o 
  -6   2   0      206.68      231.94      6.10 o 
  -5   2   0        2.81        4.70      0.63 o 
  -4   2   0        2.71        4.59      0.61 o 
  -3   2   0      415.36      418.24      4.90 o 
  -2   2   0      177.99      182.83      2.00 o 
  -1   2   0     1481.90     1401.40     20.77 o 
   0   2   0     4467.23     4434.59     97.77 o 
   1   2   0     1884.93     1767.06     23.01 o 
   2   2   0      149.23      131.62      2.33 o 
   3   2   0       11.65       13.51      0.50 o 
   4   2   0        2.90        4.18      1.01 o 
   5   2   0        5.38        5.91      0.86 o 
   6   2   0        3.10        1.47      0.82 o 
   7   2   0       36.88       37.21      2.16 o 
  -7   3   0        0.25        1.08      1.58 o 
  -6   3   0       74.10       81.08      6.88 o 
  -5   3   0        7.80       10.16      1.47 o 
  -4   3   0       87.07       90.92      1.70 o 
  -3   3   0     1267.55     1359.43     14.54 o 
  -2   3   0      196.59      209.30      4.21 o 
  -1   3   0      610.59      585.82     13.84 o 
   0   3   0      153.87      118.06      1.54 o 
   1   3   0      387.43      322.20      4.57 o 
   2   3   0       82.12       66.89      0.96 o 
   3   3   0       39.08       38.77      0.80 o 
   4   3   0      177.43      169.38      4.15 o 
   5   3   0      345.75      332.07      7.30 o 
   6   3   0        9.02        7.91      1.21 o 
   7   3   0       14.60        9.54      2.21 o 
  -7   4   0      285.99      318.82     39.15 o 
  -6   4   0      127.99      139.34     12.55 o 
  -5   4   0       47.61       48.83      1.98 o 
  -4   4   0      446.65      481.29      8.15 o 
  -3   4   0       35.40       36.26      1.16 o 
  -2   4   0      313.93      341.84      4.28 o 
  -1   4   0       73.71       80.91      2.63 o 
   0   4   0       39.90       37.49      0.68 o 
   1   4   0        2.62        4.06      0.21 o 
   2   4   0      685.05      723.13      9.11 o 
   3   4   0      217.21      208.37      2.92 o 
   4   4   0      349.43      339.38     13.03 o 
   5   4   0      134.30      127.61      8.45 o 
   6   4   0       40.00       40.67      1.86 o 
   7   4   0        2.16       -0.97      2.32 o 
  -7   5   0       15.31       14.75      2.43 o 
  -6   5   0       49.84       52.46      3.11 o 
  -5   5   0       27.00       25.04      2.63 o 
  -4   5   0      348.89      364.94      5.91 o 
  -3   5   0        1.58        1.55      0.43 o 
  -2   5   0      512.48      494.10     10.27 o 
  -1   5   0        3.65        3.72      0.32 o 
   0   5   0      319.67      325.42      4.41 o 
   1   5   0       73.35       67.23      1.04 o 
   2   5   0      653.21      689.33      9.06 o 
   3   5   0      502.33      508.90      8.58 o 
   4   5   0      128.21      114.31      2.56 o 
   5   5   0      535.65      474.96     11.32 o 
   6   5   0        9.10       10.68      2.98 o 
   7   5   0       35.81       36.19      4.47 o 
  -6   6   0        3.62        5.50      1.92 o 
  -5   6   0       25.70       20.43      2.02 o 
  -4   6   0        5.15        4.60      0.86 o 
  -3   6   0      146.29      135.72      2.94 o 
  -2   6   0       50.01       45.65      0.95 o 
  -1   6   0       11.56       17.74      1.01 o 
   0   6   0      195.53      213.59      3.44 o 
   1   6   0      283.87      292.21      4.33 o 
   2   6   0      312.82      295.37      4.75 o 
   3   6   0       52.36       46.94      1.37 o 
   4   6   0       67.18       60.74      1.62 o 
   5   6   0       58.81       54.01      2.33 o 
   6   6   0        6.33        6.71      1.53 o 
   7   6   0        2.90        0.87      2.10 o 
  -6   7   0        4.97       -1.11      2.53 o 
  -5   7   0       14.24       14.18      1.77 o 
  -4   7   0        7.38        6.03      1.01 o 
  -3   7   0        0.86        3.04      0.60 o 
  -2   7   0        1.31        1.58      0.43 o 
  -1   7   0      600.02      584.39     17.89 o 
   0   7   0       44.52       40.87      1.07 o 
   1   7   0        0.08        0.41      0.28 o 
   2   7   0      161.90      144.76      2.55 o 
   3   7   0       91.82       90.84      2.17 o 
   4   7   0      221.61      220.41      4.49 o 
   5   7   0       10.06        7.16      1.45 o 
   6   7   0        4.41        4.26      1.67 o 
  -6   8   0        8.79       10.93      4.80 o 
  -5   8   0       20.23       19.98      5.06 o 
  -4   8   0       95.54       96.76      4.86 o 
  -3   8   0      118.88      121.09      2.97 o 
  -2   8   0       20.51       20.42      1.18 o 
  -1   8   0       53.67       48.71      2.18 o 
   0   8   0       43.46       45.81      1.04 o 
   1   8   0       47.54       45.58      2.23 o 
   2   8   0     1219.59     1215.44     19.00 o 
   3   8   0        9.46       11.20      1.16 o 
   4   8   0       77.53       72.29      2.52 o 
   5   8   0       12.34        9.19      1.61 o 
   6   8   0        0.21        2.20      2.53 o 
  -5   9   0       12.75        5.97      3.24 o 
  -4   9   0        0.77        1.36      3.08 o 
  -3   9   0        5.64        5.79      1.01 o 
  -2   9   0       23.15       26.57      2.12 o 
  -1   9   0        0.66        2.84      1.08 o 
   0   9   0       46.69       46.44      3.95 o 
   1   9   0      357.46      369.70      8.01 o 
   2   9   0      140.02      145.78      3.52 o 
   3   9   0       68.85       78.58      2.47 o 
   4   9   0        1.91        0.18      0.99 o 
   5   9   0       25.43       26.70      2.02 o 
  -4  10   0       33.56       31.67      2.59 o 
  -3  10   0        2.97        0.49      2.48 o 
  -2  10   0       25.84       20.34      1.43 o 
  -1  10   0       23.03       22.13      2.33 o 
   0  10   0        0.30        0.29      1.01 o 
   1  10   0      398.36      381.11      8.06 o 
   2  10   0      122.33      121.61      3.12 o 
   3  10   0       73.40       69.91      2.47 o 
   4  10   0        4.48        6.46      1.47 o 
   5  10   0       20.11       19.17      2.10 o 
  -3  11   0       44.01       44.27      2.58 o 
  -2  11   0       15.37       11.22      2.38 o 
  -1  11   0       94.03       93.14      4.20 o 
   0  11   0        8.80        9.57      1.62 o 
   1  11   0       28.02       28.74      1.92 o 
   2  11   0       10.59       10.25      1.79 o 
   3  11   0       41.90       46.15      2.78 o 
   4  11   0       22.81       24.74      2.98 o 
  -2  12   0       14.99       15.75      2.43 o 
  -1  12   0       18.51       15.85      1.79 o 
   0  12   0        0.01        0.20      1.26 o 
   1  12   0        4.83        6.29      1.77 o 
   2  12   0       49.60       41.61      2.91 o 
   3  12   0       83.12       88.90      4.30 o 
  -2 -12   1        0.38        2.55      1.65 o 
  -1 -12   1       12.19       14.43      5.71 o 
   0 -12   1      126.37      130.10      4.33 o 
   1 -12   1       92.57      103.83      4.21 o 
   2 -12   1       22.15       15.01      1.87 o 
  -4 -11   1        4.09        3.19      1.79 o 
  -3 -11   1       79.82       79.30      5.51 o 
  -2 -11   1        0.82        0.43      1.42 o 
  -1 -11   1        1.66        2.14      1.36 o 
   0 -11   1      247.34      259.35      8.20 o 
   1 -11   1        4.92        5.95      2.48 o 
   2 -11   1      100.31       99.67      3.45 o 
   3 -11   1        4.03        4.20      1.29 o 
  -5 -10   1        0.35        0.25      2.14 o 
  -4 -10   1       84.81       99.99      3.74 o 
  -3 -10   1        2.57        0.94      1.19 o 
  -2 -10   1       15.06       14.37      1.33 o 
  -1 -10   1      543.08      557.92     12.30 o 
   0 -10   1      114.34      118.09      3.91 o 
   1 -10   1        2.97        3.15      2.63 o 
   2 -10   1        0.14       -0.50      1.04 o 
   3 -10   1        1.07        2.11      1.62 o 
   4 -10   1        0.47        1.07      1.51 o 
  -5  -9   1        6.55       10.74      2.26 o 
  -4  -9   1       45.43       49.77      2.50 o 
  -3  -9   1       28.12       28.15      1.57 o 
  -2  -9   1       16.46       20.72      2.58 o 
  -1  -9   1      154.28      150.07      3.72 o 
   0  -9   1        5.88        5.82      1.07 o 
   1  -9   1      151.61      133.03      3.78 o 
   2  -9   1       92.32       92.29      2.91 o 
   3  -9   1       44.70       37.25      1.90 o 
   4  -9   1       57.35       51.63      3.54 o 
   5  -9   1       34.91       34.17      3.01 o 
  -6  -8   1        1.87        2.83      2.93 o 
  -5  -8   1       15.04       10.50      1.87 o 
  -4  -8   1       26.09       25.16      1.50 o 
  -3  -8   1       21.78       18.14      1.33 o 
  -2  -8   1       18.19       19.02      2.28 o 
  -1  -8   1        3.39        3.10      0.46 o 
   0  -8   1      124.70      116.75      2.31 o 
   1  -8   1       11.97       14.29      0.75 o 
   2  -8   1        0.30        2.64      0.64 o 
   3  -8   1      182.23      183.74      4.06 o 
   4  -8   1       42.47       47.51      4.70 o 
   5  -8   1       76.97       79.59      5.56 o 
   6  -8   1       78.42       90.60      7.94 o 
  -6  -7   1       61.78       65.46      7.28 o 
  -5  -7   1        0.19        1.58      1.23 o 
  -4  -7   1      163.33      142.32      4.10 o 
  -3  -7   1      121.72      125.25      7.34 o 
  -2  -7   1      770.90      791.23     14.24 o 
  -1  -7   1        3.69        4.46      0.41 o 
   0  -7   1        0.03        0.46      0.91 o 
   1  -7   1      119.59      105.00      2.07 o 
   2  -7   1       11.34       13.41      0.67 o 
   3  -7   1      156.06      150.06      5.11 o 
   4  -7   1       19.59       21.42      1.28 o 
   5  -7   1        3.00        0.56      1.29 o 
   6  -7   1        7.06        8.68      2.83 o 
  -6  -6   1       17.88       21.74      2.63 o 
  -5  -6   1        3.56        1.73      1.24 o 
  -4  -6   1       79.24       65.45      3.44 o 
  -3  -6   1        5.58        3.99      0.96 o 
  -2  -6   1       13.28       16.73      1.67 o 
  -1  -6   1       14.85       17.53      1.52 o 
   0  -6   1        2.40        4.74      0.51 o 
   1  -6   1      295.90      326.95      7.50 o 
   2  -6   1      207.58      215.62      3.40 o 
   3  -6   1        5.15        3.91      0.61 o 
   4  -6   1        3.34        2.55      0.82 o 
   5  -6   1      164.59      167.10      5.09 o 
   6  -6   1       35.86       32.31      3.16 o 
  -7  -5   1       13.50       10.99      2.90 o 
  -6  -5   1       12.38        9.31      1.37 o 
  -5  -5   1       45.04       54.12      2.32 o 
  -4  -5   1       38.62       35.20      1.16 o 
  -3  -5   1       40.01       46.28      2.68 o 
  -2  -5   1      109.81      122.21      3.34 o 
  -1  -5   1       26.97       23.32      0.71 o 
   0  -5   1      714.51      722.67      9.79 o 
   1  -5   1      580.37      617.23     14.81 o 
   2  -5   1       80.55       82.28      1.35 o 
   3  -5   1       53.20       53.95      1.25 o 
   4  -5   1       77.24       84.80      4.71 o 
   5  -5   1        7.21        6.81      1.18 o 
   6  -5   1       16.03       14.56      2.06 o 
   7  -5   1       16.56       13.47      2.58 o 
  -7  -4   1       28.93       30.47      5.26 o 
  -6  -4   1       67.98       69.94      2.54 o 
  -5  -4   1        4.93        5.17      1.02 o 
  -4  -4   1       20.71       20.87      0.80 o 
  -3  -4   1       16.91       20.75      2.68 o 
  -2  -4   1     1133.18     1188.87     24.11 o 
  -1  -4   1      122.60      105.64      1.53 o 
   0  -4   1      329.60      328.14      4.45 o 
   1  -4   1      678.59      656.87     17.85 o 
   2  -4   1       19.26       21.31      0.51 o 
   3  -4   1       70.71       61.28      1.14 o 
   4  -4   1      144.53      152.18      4.91 o 
   5  -4   1       34.76       32.76      2.17 o 
   6  -4   1        5.18        4.10      1.19 o 
   7  -4   1       47.29       42.98      5.06 o 
  -7  -3   1       44.54       44.97      3.28 o 
  -6  -3   1        0.33       -0.04      0.83 o 
  -5  -3   1       25.17       24.58      1.26 o 
  -4  -3   1      116.78      110.36      4.30 o 
  -3  -3   1       88.12       83.66      2.08 o 
  -2  -3   1     1969.55     2056.02     23.89 o 
  -1  -3   1       87.22       84.07      1.24 o 
   0  -3   1      178.16      164.18      2.40 o 
   1  -3   1      147.99      149.77      1.97 o 
   2  -3   1      158.26      168.16      3.85 o 
   3  -3   1      384.38      424.47      5.30 o 
   4  -3   1      133.20      138.17      3.39 o 
   5  -3   1       31.46       33.02      1.67 o 
   6  -3   1       99.66       99.81      6.48 o 
   7  -3   1        0.90        2.68      2.38 o 
  -7  -2   1       62.85       67.86      3.93 o 
  -6  -2   1      354.48      373.84      9.46 o 
  -5  -2   1       48.24       45.76      2.68 o 
  -4  -2   1       61.19       50.82      2.33 o 
  -3  -2   1      102.07      102.06      1.82 o 
  -2  -2   1     1102.21     1098.60     20.80 o 
  -1  -2   1      719.35      686.59      8.98 o 
   0  -2   1     4708.12     4653.22     99.88 o 
   1  -2   1     4657.79     4676.15     93.62 o 
   2  -2   1       36.95       33.97      0.58 o 
   3  -2   1        2.36        2.95      0.35 o 
   4  -2   1        1.14        0.71      1.06 o 
   5  -2   1      112.90      114.51      4.05 o 
   6  -2   1       45.79       43.74      2.38 o 
   7  -2   1       54.79       62.23      3.23 o 
  -7  -1   1       66.93       69.99      5.82 o 
  -6  -1   1        6.90        5.19      0.86 o 
  -5  -1   1      285.17      282.98      5.66 o 
  -4  -1   1        3.63        4.34      1.11 o 
  -3  -1   1      597.74      649.04     21.33 o 
  -2  -1   1        0.69        2.85      0.20 o 
  -1  -1   1     3474.46     3454.63     46.64 o 
   0  -1   1       36.59       29.73      0.43 o 
   2  -1   1       39.48       37.12      0.86 o 
   3  -1   1       30.40       41.22      0.78 o 
   4  -1   1        5.59        5.34      0.71 o 
   5  -1   1       20.82       24.74      0.82 o 
   6  -1   1      547.39      579.48     18.04 o 
   7  -1   1       22.36       20.09      1.96 o 
  -7   0   1        2.26        2.83      2.08 o 
  -6   0   1      307.13      327.13      8.03 o 
  -5   0   1      545.89      561.32     11.95 o 
  -4   0   1      185.87      203.46      3.62 o 
  -3   0   1      880.81      945.89     21.20 o 
  -2   0   1       37.87       30.11      0.50 o 
  -1   0   1     1716.39     1662.70     22.37 o 
   1   0   1      426.63      393.54      5.18 o 
   2   0   1      888.67      843.01     11.80 o 
   3   0   1       17.80       19.58      0.66 o 
   4   0   1        0.10        0.54      0.19 o 
   5   0   1      197.00      189.76      5.22 o 
   6   0   1      157.70      178.54      4.25 o 
   7   0   1      400.12      456.57     21.79 o 
  -7   1   1       50.88       54.55      4.45 o 
  -6   1   1       42.30       46.28      6.17 o 
  -5   1   1       62.92       75.30      1.89 o 
  -4   1   1        2.23        1.07      0.46 o 
  -3   1   1       25.73       28.53      0.63 o 
  -2   1   1       98.29       93.47      1.47 o 
  -1   1   1     3747.25     3676.67     58.65 o 
   0   1   1       53.19       48.39      0.53 o 
   1   1   1     1350.37     1232.63     15.89 o 
   2   1   1      502.87      474.72      6.62 o 
   3   1   1       68.15       78.71      1.24 o 
   4   1   1       32.70       33.16      1.04 o 
   5   1   1       99.48       90.94      2.26 o 
   6   1   1       18.83       19.67      1.29 o 
   7   1   1        0.08       -1.37      1.37 o 
  -7   2   1       71.97       75.22      4.11 o 
  -6   2   1      606.80      633.82     17.34 o 
  -5   2   1       40.21       39.38      4.96 o 
  -4   2   1        9.58       10.45      0.66 o 
  -3   2   1       38.47       42.66      1.06 o 
  -2   2   1        3.37        6.27      0.30 o 
  -1   2   1      163.58      129.62      1.46 o 
   0   2   1     2247.95     2127.63     30.31 o 
   1   2   1      316.41      271.51      3.59 o 
   2   2   1      357.00      348.17      4.83 o 
   3   2   1     1682.18     1815.53     46.42 o 
   4   2   1        8.52        7.04      0.65 o 
   5   2   1      117.09      110.36      2.55 o 
   6   2   1      115.65      116.23      5.41 o 
   7   2   1        4.07        3.46      1.62 o 
  -7   3   1       11.78        8.30      1.84 o 
  -6   3   1       93.54       99.16      5.26 o 
  -5   3   1      254.45      249.27      8.66 o 
  -4   3   1       47.66       48.00      1.12 o 
  -3   3   1      233.16      245.67      2.96 o 
  -2   3   1      151.70      164.22      1.85 o 
  -1   3   1       54.65       57.13      1.42 o 
   0   3   1     1374.05     1325.04     29.91 o 
   1   3   1       25.77       28.88      0.53 o 
   2   3   1      633.33      613.65      8.77 o 
   3   3   1       26.68       21.10      0.51 o 
   4   3   1      191.79      196.70      4.36 o 
   5   3   1      235.76      235.41      4.99 o 
   6   3   1      192.14      176.78      4.86 o 
   7   3   1       20.49       16.12      2.93 o 
  -7   4   1       29.47       24.88      4.40 o 
  -6   4   1        1.15        1.68      1.38 o 
  -5   4   1        0.95        1.75      0.97 o 
  -4   4   1       61.29       54.98      2.53 o 
  -3   4   1      205.00      228.43      2.88 o 
  -2   4   1      164.08      176.51      2.00 o 
  -1   4   1        8.52        7.38      0.35 o 
   0   4   1     2310.53     2279.81     40.99 o 
   1   4   1      789.44      800.76      9.97 o 
   2   4   1       57.43       59.48      1.97 o 
   3   4   1        0.60       -0.20      0.34 o 
   4   4   1      116.10      120.17      2.47 o 
   5   4   1      113.90      106.16      4.10 o 
   6   4   1       99.66      101.73      3.01 o 
   7   4   1       65.77       69.77      3.04 o 
  -7   5   1        9.13        4.71      2.29 o 
  -6   5   1       11.02       11.67      2.43 o 
  -5   5   1        9.22        7.33      1.22 o 
  -4   5   1       23.72       24.87      1.02 o 
  -3   5   1       13.14       10.52      0.71 o 
  -2   5   1      187.66      159.74      2.69 o 
  -1   5   1        6.17        6.43      0.34 o 
   0   5   1      107.11      114.39      1.53 o 
   1   5   1       22.32       26.88      0.53 o 
   2   5   1       41.75       47.62      2.12 o 
   3   5   1       99.04      102.62      1.94 o 
   4   5   1       31.91       29.70      1.05 o 
   5   5   1      256.08      222.63      5.37 o 
   6   5   1       73.31       69.56      2.82 o 
   7   5   1        0.00       -1.34      1.87 o 
  -6   6   1      126.54      146.32      8.25 o 
  -5   6   1       16.07       16.82      1.66 o 
  -4   6   1       12.42       14.83      1.00 o 
  -3   6   1      186.16      192.12      3.45 o 
  -2   6   1       21.81       18.34      1.32 o 
  -1   6   1      158.65      146.94      2.16 o 
   0   6   1       15.11       13.42      0.37 o 
   1   6   1        0.40        4.83      0.26 o 
   2   6   1      328.25      316.66      4.39 o 
   3   6   1      603.10      567.52     11.23 o 
   4   6   1       58.10       70.10      1.68 o 
   5   6   1        1.37        0.71      1.02 o 
   6   6   1       33.17       33.49      3.19 o 
   7   6   1       29.20       28.52      3.54 o 
  -6   7   1       52.02       50.06      5.31 o 
  -5   7   1       15.52       14.94      1.81 o 
  -4   7   1        4.51        3.53      0.96 o 
  -3   7   1      184.69      166.01      4.56 o 
  -2   7   1       93.54       96.87      3.90 o 
  -1   7   1      711.07      716.98     23.20 o 
   0   7   1        7.09        5.67      0.67 o 
   1   7   1        0.81        1.89      0.43 o 
   2   7   1       64.55       66.46      1.77 o 
   3   7   1      419.29      437.39     13.54 o 
   4   7   1       46.78       41.33      1.87 o 
   5   7   1        0.65        2.21      1.92 o 
   6   7   1       42.92       39.29      4.60 o 
  -6   8   1       68.31       69.32      4.76 o 
  -5   8   1      110.11      122.51      6.12 o 
  -4   8   1        6.45        6.92      1.09 o 
  -3   8   1      206.50      194.82      6.38 o 
  -2   8   1       11.46        6.81      1.01 o 
  -1   8   1       97.16       95.20      1.76 o 
   0   8   1        1.01        2.46      1.01 o 
   1   8   1       10.12        8.89      1.06 o 
   2   8   1      750.94      744.18     11.69 o 
   3   8   1      131.33      123.76      2.75 o 
   4   8   1       28.38       29.11      1.97 o 
   5   8   1       13.90       11.99      1.96 o 
   6   8   1        1.57       -0.35      2.55 o 
  -5   9   1      119.76      132.44      5.64 o 
  -4   9   1       36.22       36.75      2.68 o 
  -3   9   1        2.82        1.31      1.18 o 
  -2   9   1       28.56       25.53      1.62 o 
  -1   9   1      131.32      127.78      3.08 o 
   0   9   1       16.30       15.05      2.78 o 
   1   9   1      117.07      116.98      4.30 o 
   2   9   1       38.61       44.92      3.29 o 
   3   9   1        3.01        3.24      0.99 o 
   4   9   1       25.06       22.83      1.92 o 
   5   9   1        1.86        1.05      1.34 o 
  -4  10   1      298.30      339.88     17.83 o 
  -3  10   1        8.35        6.59      1.31 o 
  -2  10   1       92.99       85.77      3.19 o 
  -1  10   1        7.69        6.07      1.25 o 
   0  10   1       76.93       75.55      3.14 o 
   1  10   1      386.63      402.29      8.73 o 
   2  10   1       87.59       88.12      2.54 o 
   3  10   1       16.04       12.40      1.26 o 
   4  10   1        8.24        8.85      1.30 o 
   5  10   1       62.60       70.99      3.11 o 
  -4  11   1      100.22      110.13      5.25 o 
  -3  11   1        6.98        6.00      1.51 o 
  -2  11   1      122.02      125.19      4.34 o 
  -1  11   1      177.48      186.70      5.50 o 
   0  11   1        1.14        3.20      1.77 o 
   1  11   1       19.77       15.31      2.78 o 
   2  11   1       83.77       86.37      2.88 o 
   3  11   1       39.55       43.04      2.35 o 
   4  11   1        0.01       -0.83      1.48 o 
  -2  12   1       21.99       17.05      1.85 o 
  -1  12   1       70.54       80.83      3.33 o 
   0  12   1       54.74       54.18      2.75 o 
   1  12   1        1.41        1.59      2.43 o 
   2  12   1      298.81      346.51     11.12 o 
   3  12   1       12.69       14.77      2.04 o 
   0  13   1       53.90       70.65      5.97 o 
   1  13   1        0.16       -0.12      1.94 o 
  -2 -12   2        2.94        3.05      1.82 o 
  -1 -12   2       17.73       14.44      2.46 o 
   0 -12   2       74.63       65.81      3.40 o 
   1 -12   2        9.80        7.74      1.58 o 
   2 -12   2        0.41       -0.05      1.43 o 
  -3 -11   2       16.04       16.04      2.11 o 
  -2 -11   2      158.21      175.86      6.36 o 
  -1 -11   2        0.35        0.79      1.57 o 
   0 -11   2       87.39       90.20      3.32 o 
   1 -11   2      148.97      140.53      7.09 o 
   2 -11   2        6.79        3.23      1.73 o 
   3 -11   2       10.18       12.82      1.75 o 
  -4 -10   2        4.00        7.32      1.92 o 
  -3 -10   2        5.44        1.92      1.28 o 
  -2 -10   2        1.00       -0.30      1.31 o 
  -1 -10   2      183.79      204.75      5.69 o 
   0 -10   2        5.88        3.53      2.58 o 
   1 -10   2        2.84        6.17      1.77 o 
   2 -10   2       22.86       16.62      4.70 o 
   3 -10   2        0.38       -1.29      1.77 o 
   4 -10   2       22.89       24.22      2.03 o 
  -5  -9   2        0.35        1.86      3.03 o 
  -4  -9   2        0.02       -1.41      1.41 o 
  -3  -9   2      122.43      123.18      3.76 o 
  -2  -9   2      132.26      129.97      3.43 o 
  -1  -9   2      151.07      166.06      4.16 o 
   0  -9   2       52.20       51.71      2.21 o 
   1  -9   2      134.46      139.61      6.28 o 
   2  -9   2        0.22        0.66      0.89 o 
   3  -9   2       75.24       73.73      3.14 o 
   4  -9   2       77.00       81.85      8.09 o 
   5  -9   2        0.20        1.71      2.07 o 
  -6  -8   2        7.93       10.82      3.54 o 
  -5  -8   2       22.90       27.38      2.45 o 
  -4  -8   2        2.59        3.58      1.31 o 
  -3  -8   2       10.61       13.68      1.47 o 
  -2  -8   2       87.83       84.48      2.78 o 
  -1  -8   2        3.46        3.93      0.53 o 
   0  -8   2      267.17      270.29      6.08 o 
   1  -8   2      118.32      117.41      2.99 o 
   2  -8   2      716.39      741.98     17.24 o 
   3  -8   2        9.40        6.61      1.21 o 
   4  -8   2       25.81       26.05      1.70 o 
   5  -8   2        0.53        0.46      1.68 o 
  -6  -7   2       26.93       25.45      2.99 o 
  -5  -7   2       33.74       30.75      2.17 o 
  -4  -7   2        7.73        2.50      0.84 o 
  -3  -7   2       28.19       25.19      2.33 o 
  -2  -7   2       90.64       90.01      2.18 o 
  -1  -7   2       73.51       71.19      1.50 o 
   0  -7   2      368.61      379.77     11.16 o 
   1  -7   2      129.37      130.33      2.33 o 
   2  -7   2        6.36        5.75      0.56 o 
   3  -7   2        6.98       12.40      1.52 o 
   4  -7   2        9.05       10.70      2.43 o 
   5  -7   2       87.44       95.23      3.18 o 
   6  -7   2        4.38        3.84      2.61 o 
  -6  -6   2       26.86       28.63      4.20 o 
  -5  -6   2       56.97       53.32      2.36 o 
  -4  -6   2        1.20        0.99      0.65 o 
  -3  -6   2      325.14      322.96      6.04 o 
  -2  -6   2       44.16       41.71      1.07 o 
  -1  -6   2        2.71        6.73      0.61 o 
   0  -6   2        0.06       -0.12      0.35 o 
   1  -6   2      482.76      476.23     11.12 o 
   2  -6   2       59.67       53.27      1.22 o 
   3  -6   2        2.12        3.27      0.71 o 
   4  -6   2       78.36       78.28      4.35 o 
   5  -6   2       19.36       18.48      1.92 o 
   6  -6   2        3.48        6.07      2.86 o 
  -7  -5   2        5.07        6.66      5.61 o 
  -6  -5   2       32.50       25.79      2.53 o 
  -5  -5   2       58.09       63.58      4.91 o 
  -4  -5   2        1.75        2.24      0.76 o 
  -3  -5   2       47.78       51.41      1.24 o 
  -2  -5   2      168.56      166.82      2.70 o 
  -1  -5   2      113.19      117.04      1.77 o 
   0  -5   2      635.55      647.76     16.50 o 
   1  -5   2       55.01       44.27      0.85 o 
   2  -5   2        9.98       14.67      0.61 o 
   3  -5   2       18.56       15.77      0.60 o 
   4  -5   2       55.59       56.22      4.65 o 
   5  -5   2       70.75       68.57      2.57 o 
   6  -5   2       13.23       15.77      1.94 o 
   7  -5   2        0.98        0.27      2.53 o 
  -7  -4   2      111.55      125.12      7.26 o 
  -6  -4   2      207.50      218.86      6.08 o 
  -5  -4   2      197.37      178.95      6.84 o 
  -4  -4   2       20.10       19.78      2.23 o 
  -3  -4   2      333.26      339.77      4.82 o 
  -2  -4   2        5.25        3.74      0.32 o 
  -1  -4   2     1578.02     1653.91     22.41 o 
   0  -4   2      184.99      178.63      2.68 o 
   1  -4   2      578.54      585.69      9.63 o 
   2  -4   2        0.66        3.60      0.29 o 
   3  -4   2        3.10        3.39      0.36 o 
   4  -4   2        4.85        5.61      1.11 o 
   5  -4   2      145.91      148.20      3.76 o 
   6  -4   2        0.09       -0.43      2.33 o 
   7  -4   2        4.39        6.01      3.39 o 
  -7  -3   2        1.64        5.18      2.22 o 
  -6  -3   2        1.15        1.02      0.96 o 
  -5  -3   2      137.23      136.72      3.26 o 
  -4  -3   2      200.46      187.94      3.47 o 
  -3  -3   2       10.15       13.46      1.26 o 
  -2  -3   2     3960.59     4162.09     85.60 o 
  -1  -3   2       72.47       70.70      1.77 o 
   0  -3   2      778.31      774.58     11.34 o 
   1  -3   2      167.98      172.50      4.11 o 
   2  -3   2      234.93      256.83      7.61 o 
   3  -3   2       12.45       10.00      0.39 o 
   4  -3   2        6.40        8.70      0.54 o 
   5  -3   2       71.23       71.61      3.49 o 
   6  -3   2       11.11       10.67      1.46 o 
   7  -3   2      207.20      211.76     11.85 o 
  -7  -2   2        6.50        6.22      2.28 o 
  -6  -2   2        0.47       -0.65      0.65 o 
  -5  -2   2      114.89      111.28      4.81 o 
  -4  -2   2       47.91       48.50      4.05 o 
  -3  -2   2        9.31       13.71      0.46 o 
  -2  -2   2        7.51       10.90      0.32 o 
  -1  -2   2     1955.37     1902.81     27.65 o 
   0  -2   2      121.98      124.30      3.09 o 
   2  -2   2       32.35       34.99      0.53 o 
   3  -2   2      272.93      270.46      3.24 o 
   4  -2   2       91.46       89.69      2.88 o 
   5  -2   2      561.43      559.23      9.23 o 
   6  -2   2      256.44      276.53      7.43 o 
   7  -2   2      309.37      315.39     14.23 o 
  -7  -1   2       11.38       14.24      2.57 o 
  -6  -1   2       16.05       14.33      1.23 o 
  -5  -1   2        0.04        0.03      0.76 o 
  -4  -1   2        4.21        7.09      0.63 o 
  -3  -1   2       21.14       24.19      0.91 o 
  -2  -1   2     1288.79     1248.88     24.94 o 
  -1  -1   2     6192.64     6562.77    342.60 o 
   0  -1   2      139.68      129.37      1.93 o 
   1  -1   2       86.99       87.01      1.11 o 
   2  -1   2     2063.14     2041.73     32.33 o 
   3  -1   2      631.36      619.24      8.23 o 
   4  -1   2      191.32      201.64      3.50 o 
   5  -1   2       38.93       43.55      2.18 o 
   6  -1   2      933.60      985.92     24.97 o 
   7  -1   2       42.79       42.38      4.91 o 
  -7   0   2        8.80        4.31      2.98 o 
  -6   0   2        6.19        9.99      1.13 o 
  -5   0   2      858.24      903.17     17.53 o 
  -4   0   2        0.67        0.48      0.66 o 
  -3   0   2      112.88      126.39      1.68 o 
  -2   0   2      398.60      381.40      5.95 o 
  -1   0   2      102.18       93.15      1.11 o 
   0   0   2     1685.01     1625.85     33.84 o 
   1   0   2     1770.99     1663.56     26.09 o 
   2   0   2      308.73      289.53      4.83 o 
   3   0   2      287.24      292.05      4.13 o 
   4   0   2      351.60      378.84      5.95 o 
   5   0   2        1.39        1.98      0.40 o 
   6   0   2      108.63      115.28      3.58 o 
   7   0   2       15.75       15.30      2.08 o 
  -7   1   2       41.14       32.35      3.96 o 
  -6   1   2      104.74      110.41      4.12 o 
  -5   1   2      318.72      312.75      6.73 o 
  -4   1   2      168.42      180.37      3.04 o 
  -3   1   2      259.46      249.46      2.96 o 
  -2   1   2      368.07      356.91      4.73 o 
  -1   1   2     2708.79     2635.02     52.67 o 
   0   1   2      760.11      708.66      9.50 o 
   1   1   2       67.33       55.88      0.78 o 
   2   1   2      466.57      428.91      6.00 o 
   3   1   2      134.73      116.91      2.48 o 
   4   1   2      192.69      188.07      3.47 o 
   5   1   2       17.39       19.27      1.82 o 
   6   1   2      190.80      194.95      5.36 o 
   7   1   2       20.65       23.42      4.35 o 
  -7   2   2        0.10       -2.04      3.23 o 
  -6   2   2      467.96      497.05     12.89 o 
  -5   2   2       39.71       41.24      4.91 o 
  -4   2   2       18.41       26.92      1.52 o 
  -3   2   2     2358.89     2629.07     88.74 o 
  -2   2   2       22.44       26.81      0.52 o 
  -1   2   2        3.16        1.58      0.17 o 
   0   2   2       86.60       68.48      0.79 o 
   1   2   2     1282.92     1209.82     14.82 o 
   2   2   2      294.03      272.31      3.38 o 
   3   2   2     2626.33     2830.19     42.28 o 
   4   2   2      292.41      300.90      5.25 o 
   5   2   2      170.64      167.52      6.13 o 
   6   2   2       42.13       41.95      1.79 o 
   7   2   2       19.59       22.41      2.29 o 
  -7   3   2       19.72       19.21      3.44 o 
  -6   3   2        1.17        1.92      2.17 o 
  -5   3   2       34.69       27.44      1.87 o 
  -4   3   2       21.51       26.03      1.37 o 
  -3   3   2        2.86        2.57      0.36 o 
  -2   3   2      732.52      758.59      8.49 o 
  -1   3   2      170.30      154.09      1.75 o 
   0   3   2     1364.85     1238.24     24.91 o 
   1   3   2       46.76       49.10      0.75 o 
   2   3   2       31.26       29.16      0.56 o 
   3   3   2       41.82       47.49      0.92 o 
   4   3   2      184.67      194.19      3.76 o 
   5   3   2        2.39        2.24      0.73 o 
   6   3   2       18.06       12.33      1.72 o 
   7   3   2        7.60        9.18      2.00 o 
  -7   4   2        0.64       -0.61      2.53 o 
  -6   4   2       38.19       46.90      2.47 o 
  -5   4   2        1.56        2.76      0.78 o 
  -4   4   2        0.81        2.10      0.70 o 
  -3   4   2       64.35       77.66      2.28 o 
  -2   4   2      241.49      263.13      4.97 o 
  -1   4   2      141.85      139.69      2.53 o 
   0   4   2      229.43      246.48      5.89 o 
   1   4   2      324.45      362.79      4.39 o 
   2   4   2       53.29       57.18      0.88 o 
   3   4   2       68.42       66.56      2.58 o 
   4   4   2      216.61      222.25      4.09 o 
   5   4   2       52.81       55.03      3.24 o 
   6   4   2      131.61      133.21     10.68 o 
   7   4   2       12.60       11.45      1.61 o 
  -7   5   2        8.71        5.26      2.63 o 
  -6   5   2      105.07      103.62      5.67 o 
  -5   5   2        2.54        3.04      0.99 o 
  -4   5   2      147.89      144.88      8.76 o 
  -3   5   2       53.18       53.35      1.07 o 
  -2   5   2      113.19      116.45      1.60 o 
  -1   5   2       49.83       45.94      0.75 o 
   0   5   2     3211.68     3470.69     91.17 o 
   1   5   2      658.01      661.25      8.68 o 
   2   5   2      259.78      240.54      4.56 o 
   3   5   2       25.36       28.97      1.01 o 
   4   5   2      189.63      188.52      4.25 o 
   5   5   2        9.95        6.80      1.14 o 
   6   5   2       64.81       63.37      2.65 o 
   7   5   2       33.90       33.93      2.47 o 
  -6   6   2        4.07        4.05      4.45 o 
  -5   6   2       37.57       34.64      2.53 o 
  -4   6   2      218.39      223.75      7.95 o 
  -3   6   2       16.64       12.65      2.98 o 
  -2   6   2       20.11       24.01      1.62 o 
  -1   6   2      123.19      145.25      2.03 o 
   0   6   2       96.71      104.30      2.73 o 
   1   6   2      586.23      616.48      8.65 o 
   2   6   2       13.40       19.78      1.57 o 
   3   6   2        1.53        4.39      0.46 o 
   4   6   2       19.89       21.11      0.99 o 
   5   6   2       82.74       70.02      2.61 o 
   6   6   2        2.63        1.20      1.45 o 
   7   6   2      110.80      114.32     10.17 o 
  -6   7   2       19.58       15.62      2.65 o 
  -5   7   2       15.81       15.86      1.72 o 
  -4   7   2       68.44       68.18      2.02 o 
  -3   7   2        2.54        4.79      2.17 o 
  -2   7   2       73.19       83.25      2.43 o 
  -1   7   2      163.57      203.91      3.34 o 
   0   7   2       25.80       28.49      1.04 o 
   1   7   2      248.35      246.76      3.77 o 
   2   7   2       10.53        9.86      0.61 o 
   3   7   2        0.06        0.31      0.43 o 
   4   7   2       65.97       68.08      1.90 o 
   5   7   2        4.03        2.28      1.31 o 
   6   7   2       20.71       19.55      2.53 o 
  -6   8   2       21.15       17.70      5.06 o 
  -5   8   2        0.62       -0.10      1.62 o 
  -4   8   2      348.65      342.26     10.13 o 
  -3   8   2      316.74      352.49     14.75 o 
  -2   8   2       91.13       84.35      2.18 o 
  -1   8   2        1.30        1.99      0.61 o 
   0   8   2        3.45        3.54      0.72 o 
   1   8   2       31.39       35.76      1.17 o 
   2   8   2      289.54      285.97      9.37 o 
   3   8   2       81.82       84.42      1.85 o 
   4   8   2        7.60        8.00      3.14 o 
   5   8   2        5.07        3.63      1.22 o 
   6   8   2        0.07       -1.65      1.65 o 
  -5   9   2       15.64       24.89      2.35 o 
  -4   9   2      167.24      184.16     12.05 o 
  -3   9   2        6.41        6.09      1.07 o 
  -2   9   2        1.43        2.05      0.95 o 
  -1   9   2       40.43       40.37      1.65 o 
   0   9   2        2.41        1.00      0.86 o 
   1   9   2      172.52      182.46      6.68 o 
   2   9   2      140.16      130.14      3.21 o 
   3   9   2        0.13       -0.67      1.06 o 
   4   9   2        1.12        3.42      1.31 o 
   5   9   2        3.39        2.09      1.39 o 
   6   9   2        7.83       10.14      2.15 o 
  -4  10   2      361.19      383.66     22.04 o 
  -3  10   2       63.23       63.05      2.65 o 
  -2  10   2        5.76        2.80      1.57 o 
  -1  10   2       26.58       24.80      1.67 o 
   0  10   2        9.64        8.12      1.47 o 
   1  10   2      240.65      241.47      5.65 o 
   2  10   2       88.94       99.87      2.80 o 
   3  10   2       39.33       44.50      1.87 o 
   4  10   2       42.55       42.20      4.35 o 
   5  10   2       63.72       73.06      3.18 o 
  -4  11   2        9.66       13.19      2.21 o 
  -3  11   2       64.11       63.45      9.26 o 
  -2  11   2        3.98        4.96      1.39 o 
  -1  11   2        8.65        8.51      1.46 o 
   0  11   2        9.89        7.83      1.32 o 
   1  11   2      414.47      411.66      9.73 o 
   2  11   2       34.31       36.70      2.06 o 
   3  11   2      147.74      181.65      5.92 o 
   4  11   2        6.43        8.38      1.53 o 
  -3  12   2        2.16        2.83      5.06 o 
  -2  12   2       19.72       18.33      1.87 o 
  -1  12   2       22.02       24.34      2.12 o 
   0  12   2       77.87       80.01      3.74 o 
   1  12   2        0.83        0.24      1.28 o 
   2  12   2       47.46       50.72      2.69 o 
   3  12   2       12.02       11.37      1.89 o 
  -1  13   2       40.98       40.50      3.40 o 
   0  13   2        3.25        2.24      1.72 o 
   1  13   2       20.09       19.84      2.88 o 
  -1 -12   3        1.11        2.39      2.07 o 
   0 -12   3      164.68      179.76      6.93 o 
   1 -12   3       41.08       40.41      2.92 o 
  -3 -11   3       26.64       20.68      2.19 o 
  -2 -11   3        0.88       -0.76      1.75 o 
  -1 -11   3        9.11        6.77      1.52 o 
   0 -11   3      147.54      161.15      7.39 o 
   1 -11   3        0.25       -0.08      2.17 o 
   2 -11   3       22.79       36.94      2.72 o 
   3 -11   3        3.39        8.73      2.58 o 
  -4 -10   3        9.55       10.01      1.72 o 
  -3 -10   3        0.77        0.44      2.48 o 
  -2 -10   3        3.67        4.28      1.57 o 
  -1 -10   3      118.07      131.08      9.82 o 
   0 -10   3      424.39      454.49     10.34 o 
   1 -10   3       33.21       37.44      2.19 o 
   2 -10   3       30.30       26.55      2.07 o 
   3 -10   3       17.34       16.43      2.63 o 
   4 -10   3       18.51       18.11      3.24 o 
  -5  -9   3        0.19       -1.71      2.26 o 
  -4  -9   3        1.58        2.03      1.50 o 
  -3  -9   3       31.84       26.68      2.31 o 
  -2  -9   3        5.64        5.07      1.04 o 
  -1  -9   3      238.32      242.07      5.64 o 
   0  -9   3        0.67        1.13      1.06 o 
   1  -9   3      135.08      137.78      4.08 o 
   2  -9   3       20.31       19.67      2.38 o 
   3  -9   3       10.41        7.40      1.47 o 
   4  -9   3        3.48        2.54      1.60 o 
   5  -9   3        6.45        8.05      2.28 o 
  -5  -8   3       20.37       18.15      2.58 o 
  -4  -8   3       20.97       17.14      1.68 o 
  -3  -8   3       37.66       33.90      1.55 o 
  -2  -8   3       36.67       37.84      2.38 o 
  -1  -8   3      541.48      554.33      9.39 o 
   0  -8   3      104.38      106.24      2.75 o 
   1  -8   3        4.26        6.17      1.06 o 
   2  -8   3      125.45      132.92      3.35 o 
   3  -8   3       30.38       31.42      1.82 o 
   4  -8   3      114.54      118.34      3.75 o 
   5  -8   3        3.22        3.45      2.22 o 
  -6  -7   3       61.57       64.68      4.72 o 
  -5  -7   3        1.02        0.56      1.26 o 
  -4  -7   3       11.49        6.38      0.99 o 
  -3  -7   3        0.10       -0.27      0.75 o 
  -2  -7   3      388.45      378.33      6.81 o 
  -1  -7   3      748.40      771.71     16.94 o 
   0  -7   3       91.01       97.54      2.94 o 
   1  -7   3       55.31       53.58      1.50 o 
   2  -7   3      179.77      194.49      3.76 o 
   3  -7   3        4.19        3.83      0.70 o 
   4  -7   3       79.96       84.00      2.97 o 
   5  -7   3       25.97       18.82      4.40 o 
   6  -7   3        4.19        5.48      2.60 o 
  -6  -6   3        5.79        7.31      2.12 o 
  -5  -6   3        6.96        6.77      2.07 o 
  -4  -6   3      413.18      361.41     13.08 o 
  -3  -6   3        0.00        0.60      1.77 o 
  -2  -6   3      103.08      110.20      2.36 o 
  -1  -6   3       23.01       24.93      1.11 o 
   0  -6   3        0.20        2.38      0.37 o 
   1  -6   3        3.24        3.64      0.46 o 
   2  -6   3       37.03       36.72      0.88 o 
   3  -6   3      309.88      306.62      5.48 o 
   4  -6   3        6.74        9.53      1.72 o 
   5  -6   3       16.18       10.84      3.14 o 
   6  -6   3        6.42        7.80      2.48 o 
  -6  -5   3       13.47       15.12      3.44 o 
  -5  -5   3       65.81       53.13      2.42 o 
  -4  -5   3      172.82      147.83      5.97 o 
  -3  -5   3      217.60      203.55      5.01 o 
  -2  -5   3       83.80       88.59      2.78 o 
  -1  -5   3      581.12      608.22     10.83 o 
   0  -5   3        2.05        3.17      0.24 o 
   1  -5   3      566.48      569.18     15.00 o 
   2  -5   3        1.54        0.76      0.36 o 
   3  -5   3       31.40       28.77      0.78 o 
   4  -5   3       88.89       85.57      5.46 o 
   5  -5   3      295.12      307.24      8.96 o 
   6  -5   3       40.95       42.24      3.16 o 
   7  -5   3       20.03       17.17      3.50 o 
  -7  -4   3        6.19        8.25      2.62 o 
  -6  -4   3        0.02       -0.02      1.40 o 
  -5  -4   3       77.05       59.80      2.93 o 
  -4  -4   3       86.84       79.01      3.39 o 
  -3  -4   3       17.84       13.49      0.65 o 
  -2  -4   3       57.87       57.27      1.87 o 
  -1  -4   3       66.86       79.87      1.22 o 
   0  -4   3      100.59       94.31      1.38 o 
   1  -4   3      142.96      160.92      4.76 o 
   2  -4   3        0.02        0.10      0.29 o 
   3  -4   3        2.80        4.17      0.39 o 
   4  -4   3     1018.72     1033.97     41.53 o 
   5  -4   3       55.87       55.63      2.68 o 
   6  -4   3      110.95      104.83      3.65 o 
   7  -4   3        7.28        6.49      1.82 o 
  -7  -3   3       59.36       64.38      6.12 o 
  -6  -3   3        8.29        9.85      1.76 o 
  -5  -3   3       21.87       17.34      1.09 o 
  -4  -3   3       18.20       20.55      0.81 o 
  -3  -3   3      298.31      264.68      4.26 o 
  -2  -3   3      229.19      214.33      4.06 o 
  -1  -3   3       80.69       81.34      1.27 o 
   0  -3   3      128.68      116.68      4.56 o 
   1  -3   3      291.58      290.64      3.80 o 
   2  -3   3        1.12        6.02      0.29 o 
   3  -3   3      162.92      158.16      2.04 o 
   4  -3   3        0.01        1.33      0.44 o 
   5  -3   3       48.12       49.35      2.04 o 
   6  -3   3       20.79       18.95      1.72 o 
   7  -3   3      425.79      453.46     14.22 o 
  -7  -2   3        0.17        2.90      3.14 o 
  -6  -2   3        3.87        2.98      1.50 o 
  -5  -2   3      108.56      105.73      2.77 o 
  -4  -2   3      238.23      234.23      3.77 o 
  -3  -2   3      222.30      231.34      8.06 o 
  -2  -2   3       15.66       22.86      0.91 o 
  -1  -2   3       78.94       68.21      0.96 o 
   0  -2   3      349.78      339.28      5.80 o 
   1  -2   3      629.69      592.01     11.30 o 
   2  -2   3        1.52        3.57      0.30 o 
   3  -2   3       33.83       37.64      0.81 o 
   4  -2   3        0.84        1.21      0.35 o 
   5  -2   3      395.15      385.06     10.55 o 
   6  -2   3       31.91       29.23      1.70 o 
   7  -2   3       13.41       11.47      2.02 o 
  -7  -1   3       65.59       74.06      6.02 o 
  -6  -1   3      119.66      122.42      3.60 o 
  -5  -1   3      104.09       94.02      2.80 o 
  -4  -1   3      224.39      229.00      4.10 o 
  -3  -1   3      103.88      104.56      2.38 o 
  -2  -1   3      465.56      463.72     18.47 o 
   0  -1   3     1062.82     1022.80     14.11 o 
   2  -1   3      511.31      487.96      6.27 o 
   3  -1   3       31.71       34.26      0.63 o 
   4  -1   3        4.83        7.96      0.53 o 
   5  -1   3       43.53       46.60      1.92 o 
   6  -1   3        0.61        0.90      1.97 o 
   7  -1   3       47.79       48.16      3.06 o 
  -7   0   3       38.31       39.37      6.88 o 
  -6   0   3        0.22        0.88      0.87 o 
  -5   0   3      301.65      302.50      7.30 o 
  -4   0   3      204.55      219.45      3.76 o 
  -3   0   3     1009.26     1065.75     16.46 o 
  -2   0   3     1036.62     1047.09     16.68 o 
  -1   0   3      758.54      719.89     13.05 o 
   0   0   3       76.94       60.96      0.82 o 
   1   0   3     4512.54     4476.23    105.82 o 
   2   0   3        7.88        8.64      0.32 o 
   3   0   3      250.68      251.89      3.78 o 
   4   0   3      684.93      721.02     14.70 o 
   5   0   3       29.06       29.38      0.81 o 
   6   0   3       59.53       61.26      2.80 o 
   7   0   3       46.43       39.71      3.01 o 
  -7   1   3        0.40        2.73      4.25 o 
  -6   1   3        9.99        6.09      1.01 o 
  -5   1   3       14.62       15.97      0.89 o 
  -4   1   3       39.08       49.40      2.63 o 
  -3   1   3        2.58       -0.05      0.21 o 
  -2   1   3      830.37      826.73     16.88 o 
  -1   1   3      475.64      461.51     13.08 o 
   1   1   3      882.70      777.46      9.57 o 
   2   1   3       10.64       10.84      0.32 o 
   3   1   3       45.43       38.06      0.78 o 
   4   1   3       50.26       62.08      2.43 o 
   5   1   3       45.27       47.13      1.78 o 
   6   1   3        9.20        8.46      1.02 o 
   7   1   3        0.92       -0.15      1.82 o 
  -7   2   3       61.53       56.54      5.33 o 
  -6   2   3        2.88        1.57      3.03 o 
  -5   2   3       31.49       31.92      1.24 o 
  -4   2   3       49.53       54.67      2.58 o 
  -3   2   3       32.57       41.58      0.84 o 
  -2   2   3     2081.41     2226.65     27.64 o 
  -1   2   3      262.14      224.38      4.17 o 
   0   2   3      422.56      377.62      6.74 o 
   1   2   3      905.21      835.69      9.46 o 
   2   2   3        5.27       11.38      0.36 o 
   3   2   3      576.42      573.23      8.00 o 
   4   2   3      466.50      457.57      9.07 o 
   5   2   3       71.12       71.85      3.39 o 
   6   2   3       42.60       40.25      1.93 o 
   7   2   3        0.02        0.56      1.49 o 
  -7   3   3       68.03       68.42      5.98 o 
  -6   3   3      177.25      188.96     11.34 o 
  -5   3   3       67.85       73.38      2.63 o 
  -4   3   3        5.97        9.15      1.26 o 
  -3   3   3      495.28      548.78      7.03 o 
  -2   3   3       77.70       90.10      1.21 o 
  -1   3   3      464.26      430.20      6.93 o 
   0   3   3       27.07       42.25      0.57 o 
   1   3   3        4.74        3.11      0.25 o 
   2   3   3      355.76      351.63      4.26 o 
   3   3   3        2.74        2.69      0.29 o 
   4   3   3       10.15        8.49      0.92 o 
   5   3   3       74.47       74.39      3.85 o 
   6   3   3       17.48       17.70      1.41 o 
   7   3   3       31.31       36.58      5.06 o 
  -7   4   3        0.05       -1.66      2.54 o 
  -6   4   3        1.53        1.38      1.37 o 
  -5   4   3        5.34        6.49      3.39 o 
  -4   4   3        0.01        0.13      0.54 o 
  -3   4   3     1214.06     1354.69     15.82 o 
  -2   4   3      228.51      246.14      3.13 o 
  -1   4   3     1076.16     1060.56     15.59 o 
   0   4   3      124.69      120.35      2.08 o 
   1   4   3     4806.68     5095.48     80.21 o 
   2   4   3       13.58       15.75      0.43 o 
   3   4   3      297.99      326.80      4.85 o 
   4   4   3      267.82      281.40      6.38 o 
   5   4   3      105.26       99.56      3.63 o 
   6   4   3       26.69       24.24      1.57 o 
   7   4   3        4.53        9.12      2.15 o 
  -7   5   3        2.11        2.02      2.73 o 
  -6   5   3       77.44       80.79     14.52 o 
  -5   5   3        2.51        2.65      0.87 o 
  -4   5   3        5.95        5.67      0.78 o 
  -3   5   3       74.03       72.05      1.31 o 
  -2   5   3      278.51      261.66      3.47 o 
  -1   5   3      281.93      307.58      3.79 o 
   0   5   3      395.25      445.76     11.74 o 
   1   5   3       62.92       61.59      1.27 o 
   2   5   3       10.07       10.83      0.66 o 
   3   5   3       11.64        8.32      0.76 o 
   4   5   3        0.05        2.01      0.53 o 
   5   5   3       41.08       37.69      2.15 o 
   6   5   3        2.49        4.45      1.62 o 
   7   5   3        0.33        0.20      1.69 o 
  -6   6   3        0.45        3.47      1.63 o 
  -5   6   3       80.80       77.92      6.17 o 
  -4   6   3       70.95       68.06      1.87 o 
  -3   6   3       36.14       42.15      1.32 o 
  -2   6   3      146.27      142.89      2.43 o 
  -1   6   3        3.04        2.72      0.27 o 
   0   6   3      379.77      399.94      8.73 o 
   1   6   3      205.15      225.45      3.14 o 
   2   6   3        4.57        4.44      0.38 o 
   3   6   3      355.42      374.93      8.52 o 
   4   6   3       97.49      104.43      2.72 o 
   5   6   3       66.03       54.27      2.40 o 
   6   6   3       28.42       30.80      2.50 o 
   7   6   3       97.38      106.33      5.14 o 
  -6   7   3      119.76      120.12      7.69 o 
  -5   7   3      137.06      131.88      4.86 o 
  -4   7   3        0.83        0.50      0.80 o 
  -3   7   3        0.09        2.70      0.73 o 
  -2   7   3      540.99      554.07      8.31 o 
  -1   7   3      250.55      247.90      6.18 o 
   0   7   3        0.34        1.31      0.43 o 
   1   7   3      645.61      633.94      8.86 o 
   2   7   3       98.42       93.68      1.74 o 
   3   7   3      544.44      528.81      7.64 o 
   4   7   3       14.36       14.55      0.87 o 
   5   7   3        1.76        4.24      1.28 o 
   6   7   3       37.96       40.56      3.64 o 
   7   7   3       69.25       79.19      3.91 o 
  -5   8   3       17.18       14.46      2.53 o 
  -4   8   3        9.36       13.05      1.42 o 
  -3   8   3      229.88      237.11      5.07 o 
  -2   8   3       17.71       15.36      1.26 o 
  -1   8   3       30.83       32.31      1.01 o 
   0   8   3        0.39        0.56      0.76 o 
   1   8   3      253.33      257.83      4.14 o 
   2   8   3        2.62        1.21      1.01 o 
   3   8   3      157.01      152.20      2.89 o 
   4   8   3      138.22      145.67      4.35 o 
   5   8   3       16.89       20.82      1.72 o 
   6   8   3       12.67       17.21      7.99 o 
  -5   9   3      129.39      133.59      5.33 o 
  -4   9   3      168.68      164.32      5.02 o 
  -3   9   3      124.09      114.17      3.85 o 
  -2   9   3       43.71       40.88      1.70 o 
  -1   9   3        1.81        2.43      0.71 o 
   0   9   3      256.89      270.92      5.54 o 
   1   9   3      342.65      322.21      5.96 o 
   2   9   3     1164.75     1162.96     22.38 o 
   3   9   3        1.72        0.28      0.81 o 
   4   9   3       16.01       12.24      1.14 o 
   5   9   3       24.97       27.45      2.33 o 
   6   9   3       31.01       28.21      2.39 o 
  -4  10   3       34.21       34.24      6.22 o 
  -3  10   3        5.22        6.89      1.36 o 
  -2  10   3       45.60       51.08      2.18 o 
  -1  10   3        0.18        1.67      0.89 o 
   0  10   3       68.49       61.44      2.68 o 
   1  10   3      232.69      241.46      5.62 o 
   2  10   3       41.88       34.99      1.74 o 
   3  10   3        0.63        1.21      1.01 o 
   4  10   3        4.63        7.04      1.67 o 
   5  10   3       62.73       69.04      3.74 o 
  -4  11   3       74.59       68.50      5.11 o 
  -3  11   3        6.06        7.61      1.80 o 
  -2  11   3       20.08       20.02      1.89 o 
  -1  11   3       43.34       38.65      2.04 o 
   0  11   3        9.25        9.80      1.45 o 
   1  11   3       52.07       48.99      3.34 o 
   2  11   3      104.08      111.00      3.42 o 
   3  11   3        1.05        0.27      1.14 o 
   4  11   3       25.76       31.50      2.14 o 
  -3  12   3       46.56       40.46      4.58 o 
  -2  12   3      103.86      111.36      4.13 o 
  -1  12   3       29.17       23.46      2.17 o 
   0  12   3       56.94       61.35      6.47 o 
   1  12   3       26.50       21.50      2.17 o 
   2  12   3        2.30        2.61      1.46 o 
   3  12   3       66.00       75.10      3.47 o 
  -1  13   3       96.09      111.93     10.78 o 
   0  13   3        4.34        1.75      2.58 o 
   1  13   3       19.23       15.68      2.30 o 
   2  13   3       22.78       19.75      2.24 o 
  -1 -12   4        6.14        6.81      1.99 o 
   0 -12   4       36.86       37.90      3.14 o 
   1 -12   4      177.88      179.91      7.55 o 
  -3 -11   4       36.02       39.50      3.29 o 
  -2 -11   4        0.17       -4.05      4.05 o 
  -1 -11   4       10.42        7.09      1.77 o 
   0 -11   4      204.77      203.32      7.19 o 
   1 -11   4       52.20       48.45      2.83 o 
   2 -11   4       17.63       14.31      2.21 o 
   3 -11   4        0.01        0.74      2.88 o 
  -4 -10   4        0.70        2.43      2.65 o 
  -3 -10   4        6.89        9.83      1.94 o 
  -2 -10   4        0.26       -1.20      1.82 o 
  -1 -10   4        0.00        2.96      1.56 o 
   0 -10   4      201.68      222.91      5.75 o 
   1 -10   4        7.72        8.03      1.36 o 
   2 -10   4        0.98        2.93      1.53 o 
   3 -10   4       40.11       40.99      3.14 o 
   4 -10   4       11.62        7.59      3.64 o 
  -5  -9   4       61.77       56.33      5.29 o 
  -4  -9   4        4.57        2.12      1.72 o 
  -3  -9   4        0.39        0.87      1.40 o 
  -2  -9   4       45.70       41.37      2.28 o 
  -1  -9   4       11.36        9.75      1.43 o 
   0  -9   4        0.65        0.33      0.97 o 
   1  -9   4      101.13       93.63      3.18 o 
   2  -9   4        5.41        6.16      2.58 o 
   3  -9   4       19.54       14.06      2.53 o 
   4  -9   4      142.45      157.16      7.76 o 
   5  -9   4       82.49       93.84      9.46 o 
  -5  -8   4        9.71        7.47      2.19 o 
  -4  -8   4       23.24       17.28      4.35 o 
  -3  -8   4      208.29      196.79      5.05 o 
  -2  -8   4       73.55       77.33      2.43 o 
  -1  -8   4      206.28      195.46      3.84 o 
   0  -8   4        5.21        6.64      0.73 o 
   1  -8   4        7.84        8.15      1.52 o 
   2  -8   4       10.79        9.64      0.85 o 
   3  -8   4        0.00        0.15      0.86 o 
   4  -8   4        7.75        5.18      1.41 o 
   5  -8   4        6.97        9.46      3.15 o 
  -6  -7   4       11.78       12.46      5.31 o 
  -5  -7   4       16.04       15.45      5.11 o 
  -4  -7   4       26.72       20.63      1.27 o 
  -3  -7   4       83.92       71.13      2.40 o 
  -2  -7   4       79.95       77.09      2.04 o 
  -1  -7   4      128.81      148.45      3.18 o 
   0  -7   4       77.85       77.18      2.19 o 
   1  -7   4       98.49       91.95      2.26 o 
   2  -7   4       16.11       14.63      1.11 o 
   3  -7   4       22.26       20.69      1.37 o 
   4  -7   4      125.94      137.64      4.25 o 
   5  -7   4        4.23        4.85      2.00 o 
   6  -7   4       15.38       20.74      3.71 o 
  -6  -6   4        0.07        0.48      1.98 o 
  -5  -6   4        2.44        1.58      1.21 o 
  -4  -6   4       85.40       63.96      4.20 o 
  -3  -6   4      154.31      145.09      3.37 o 
  -2  -6   4      664.38      673.16     11.46 o 
  -1  -6   4      157.33      179.90      3.17 o 
   0  -6   4      240.85      259.37      6.99 o 
   1  -6   4      131.10      115.83      2.19 o 
   2  -6   4       19.71       20.91      1.31 o 
   3  -6   4       10.89        9.71      0.64 o 
   4  -6   4      327.30      328.60      7.78 o 
   5  -6   4       19.11       12.49      2.73 o 
   6  -6   4        1.14        4.43      2.25 o 
  -6  -5   4       17.12       16.02      2.24 o 
  -5  -5   4       40.04       37.93      1.99 o 
  -4  -5   4      192.98      172.07      3.82 o 
  -3  -5   4      513.61      517.02      9.23 o 
  -2  -5   4       85.66       90.18      1.63 o 
  -1  -5   4     1798.37     1852.96     31.82 o 
   0  -5   4        1.01        1.62      0.30 o 
   1  -5   4       76.42       76.78      1.50 o 
   2  -5   4      161.42      156.64      2.80 o 
   3  -5   4        1.03        2.53      0.50 o 
   4  -5   4       18.44       18.88      0.97 o 
   5  -5   4      289.08      282.07      8.16 o 
   6  -5   4        7.85        7.79      2.16 o 
   7  -5   4       12.95       15.73      3.77 o 
  -7  -4   4        0.01        1.53      3.14 o 
  -6  -4   4        4.25        6.73      2.11 o 
  -5  -4   4       69.63       75.88      2.43 o 
  -4  -4   4        8.54        9.06      1.06 o 
  -3  -4   4        5.87        6.08      1.31 o 
  -2  -4   4        8.68        8.63      0.50 o 
  -1  -4   4      569.69      597.64      9.11 o 
   0  -4   4       17.67       17.26      0.46 o 
   1  -4   4       55.25       62.31      1.04 o 
   2  -4   4      310.21      292.75      5.12 o 
   3  -4   4       44.10       49.00      1.16 o 
   4  -4   4        2.13        4.19      0.71 o 
   5  -4   4       88.54       88.70      3.07 o 
   6  -4   4        0.00        0.63      2.07 o 
   7  -4   4        1.92       -0.40      1.57 o 
  -7  -3   4        2.78        6.89      2.20 o 
  -6  -3   4        3.93        0.27      1.66 o 
  -5  -3   4      247.43      248.67      5.28 o 
  -4  -3   4       36.37       38.59      1.16 o 
  -3  -3   4      256.03      269.57      4.28 o 
  -2  -3   4     1061.20     1096.74     14.05 o 
  -1  -3   4       50.92       61.02      0.95 o 
   0  -3   4        4.24        2.34      0.17 o 
   1  -3   4      108.17      110.42      4.51 o 
   2  -3   4     1435.15     1439.03     29.59 o 
   3  -3   4       69.08       77.45      2.58 o 
   4  -3   4      347.50      351.19      4.98 o 
   5  -3   4      224.91      213.05      5.33 o 
   6  -3   4        9.07        9.07      2.02 o 
   7  -3   4      245.61      269.59      8.97 o 
  -7  -2   4        9.30        9.95      2.30 o 
  -6  -2   4       17.09       11.47      2.07 o 
  -5  -2   4       52.00       53.59      2.43 o 
  -4  -2   4      448.26      431.96      7.04 o 
  -3  -2   4       67.07       58.68      2.38 o 
  -2  -2   4      196.54      182.31      3.24 o 
  -1  -2   4      752.84      753.43      8.86 o 
   0  -2   4      631.15      585.38      7.56 o 
   1  -2   4        2.40        1.48      0.30 o 
   2  -2   4      886.02      935.98     17.23 o 
   3  -2   4      205.48      211.42      2.79 o 
   4  -2   4       72.63       73.07      1.38 o 
   5  -2   4       53.07       54.18      4.00 o 
   6  -2   4       28.64       31.56      5.41 o 
   7  -2   4        0.33       -0.08      2.12 o 
  -7  -1   4       27.61       21.67      6.12 o 
  -6  -1   4       10.17        8.52      2.02 o 
  -5  -1   4      789.99      802.97     18.18 o 
  -4  -1   4       26.13       30.89      0.96 o 
  -3  -1   4       19.97       29.34      0.66 o 
  -2  -1   4      197.74      223.71      3.90 o 
  -1  -1   4     1572.83     1501.29     22.04 o 
   0  -1   4        7.85        8.58      0.25 o 
   2  -1   4       30.04       28.60      0.60 o 
   3  -1   4       64.83       63.67      1.42 o 
   4  -1   4      454.75      448.72     10.66 o 
   5  -1   4        6.78        8.95      0.56 o 
   6  -1   4       14.87       12.96      1.57 o 
   7  -1   4      182.21      205.94      9.92 o 
  -7   0   4       48.41       40.24      3.44 o 
  -6   0   4        9.01        8.81      2.50 o 
  -5   0   4       71.68       68.44      6.68 o 
  -4   0   4        2.17        3.87      0.43 o 
  -3   0   4        3.10        4.20      0.29 o 
  -2   0   4     1693.69     1814.61     64.08 o 
  -1   0   4     1129.37     1075.50     15.72 o 
   0   0   4        1.06        1.48      0.15 o 
   1   0   4     2992.08     2969.01     43.39 o 
   2   0   4     1814.82     1785.12     27.53 o 
   3   0   4      119.88      133.04      1.85 o 
   4   0   4      879.50      864.73     14.19 o 
   5   0   4      198.77      198.84      3.58 o 
   6   0   4       13.41       14.29      3.03 o 
   7   0   4        3.72        4.73      1.60 o 
  -7   1   4       21.54       19.71      3.32 o 
  -6   1   4        0.80        2.11      1.94 o 
  -5   1   4      897.13      908.25     20.59 o 
  -4   1   4        4.87        2.39      0.36 o 
  -3   1   4       14.37       10.73      0.36 o 
  -2   1   4        0.03        4.03      0.20 o 
  -1   1   4      355.45      318.61      8.35 o 
   0   1   4      142.16      129.28      1.72 o 
   1   1   4     1916.27     1771.60     20.75 o 
   2   1   4        0.09        1.43      0.46 o 
   3   1   4     1385.36     1442.90     19.68 o 
   4   1   4       70.07       64.41      1.97 o 
   5   1   4      114.93      114.80      2.30 o 
   6   1   4        7.34        8.16      1.11 o 
   7   1   4       16.25       14.49      2.32 o 
   8   1   4        1.76        3.38      2.62 o 
  -7   2   4       34.82       28.57      4.86 o 
  -6   2   4        0.91       -0.13      3.08 o 
  -5   2   4        2.59        3.38      0.75 o 
  -4   2   4      499.82      511.99      7.78 o 
  -3   2   4       48.97       47.26      1.26 o 
  -2   2   4      602.47      653.92     19.16 o 
  -1   2   4       21.57       17.62      0.71 o 
   0   2   4      269.74      243.59      3.45 o 
   1   2   4     1388.73     1242.56     14.52 o 
   2   2   4       31.68       25.62      0.56 o 
   3   2   4      340.43      348.63      5.38 o 
   4   2   4      196.03      190.13      3.83 o 
   5   2   4      186.06      189.13      4.68 o 
   6   2   4       27.69       29.65      1.60 o 
   7   2   4        1.37       -0.76      1.72 o 
  -7   3   4       28.97       22.10      7.79 o 
  -6   3   4       56.62       66.09      3.20 o 
  -5   3   4       90.25       95.23      3.21 o 
  -4   3   4       96.65      100.56      2.43 o 
  -3   3   4        6.68        7.22      0.41 o 
  -2   3   4      226.40      256.83      6.74 o 
  -1   3   4        1.96        1.28      0.40 o 
   0   3   4      254.09      249.69      3.30 o 
   1   3   4      341.32      311.41      3.45 o 
   2   3   4      173.55      166.94      1.99 o 
   3   3   4      549.99      600.26      8.26 o 
   4   3   4        2.42        8.20      1.31 o 
   5   3   4        3.85        3.68      0.90 o 
   6   3   4       49.38       57.34      2.29 o 
   7   3   4       71.23       76.37      3.85 o 
  -7   4   4        0.15       -0.47      3.99 o 
  -6   4   4        1.25        3.03      1.57 o 
  -5   4   4       17.46       16.95      1.87 o 
  -4   4   4      152.41      165.93      3.36 o 
  -3   4   4      385.46      407.31      6.24 o 
  -2   4   4       30.82       32.23      0.67 o 
  -1   4   4      342.63      335.18      3.76 o 
   0   4   4      249.67      250.88      2.80 o 
   1   4   4      844.74      843.80      8.81 o 
   2   4   4       82.68       84.63      1.26 o 
   3   4   4      322.09      327.44      4.52 o 
   4   4   4      316.02      316.31     15.72 o 
   5   4   4      178.98      176.45      5.62 o 
   6   4   4      526.72      529.98     11.90 o 
   7   4   4       28.86       29.81      2.58 o 
  -6   5   4        3.97        3.67      1.50 o 
  -5   5   4        3.00        3.40      0.91 o 
  -4   5   4       81.57       78.33      2.63 o 
  -3   5   4        5.63        5.07      1.26 o 
  -2   5   4      575.41      593.05      9.03 o 
  -1   5   4       33.48       37.34      0.64 o 
   0   5   4       23.97       29.24      0.53 o 
   1   5   4      412.84      416.33      4.63 o 
   2   5   4       67.12       68.19      1.47 o 
   3   5   4      527.59      524.18      7.25 o 
   4   5   4      580.95      581.58     16.96 o 
   5   5   4        5.66        4.66      1.18 o 
   6   5   4        0.01        3.49      1.41 o 
   7   5   4       20.22       20.20      2.32 o 
  -6   6   4       90.32       87.37      7.79 o 
  -5   6   4      114.84      108.14      4.00 o 
  -4   6   4       17.80       15.21      3.74 o 
  -3   6   4       61.83       57.38      1.61 o 
  -2   6   4        4.07        7.74      0.76 o 
  -1   6   4       57.53       58.52      1.04 o 
   0   6   4      706.00      704.46     14.77 o 
   1   6   4       16.37       14.78      1.11 o 
   2   6   4      172.70      206.13      7.65 o 
   3   6   4      298.37      300.48     10.24 o 
   4   6   4      188.70      192.38      3.27 o 
   5   6   4       59.70       57.20      2.68 o 
   6   6   4        7.72       10.02      1.87 o 
   7   6   4        2.09        2.65      1.73 o 
  -6   7   4       14.96        6.68      2.43 o 
  -5   7   4      187.50      189.99      7.24 o 
  -4   7   4      211.85      214.52      6.63 o 
  -3   7   4      295.56      305.66      6.64 o 
  -2   7   4      143.27      144.90      2.64 o 
  -1   7   4      142.35      151.50      4.96 o 
   0   7   4      216.24      210.30      3.58 o 
   1   7   4       84.46       80.98      2.13 o 
   2   7   4      103.02      106.08      2.02 o 
   3   7   4     2268.83     2221.09     33.97 o 
   4   7   4      301.50      293.91      6.49 o 
   5   7   4       29.89       25.41      1.57 o 
   6   7   4      139.47      144.12      5.67 o 
   7   7   4        0.38        1.58      2.98 o 
  -5   8   4        0.04        2.33      1.52 o 
  -4   8   4      133.59      133.52      7.84 o 
  -3   8   4        0.34        0.52      2.43 o 
  -2   8   4      563.70      560.58     10.57 o 
  -1   8   4       32.93       31.70      0.99 o 
   0   8   4        0.90        2.82      0.60 o 
   1   8   4       45.92       49.27      1.48 o 
   2   8   4      489.83      488.55      8.42 o 
   3   8   4       43.49       41.84      1.19 o 
   4   8   4       59.11       61.11      1.78 o 
   5   8   4       12.66       14.23      1.38 o 
   6   8   4      105.77      114.65      4.24 o 
  -5   9   4        0.02       -0.61      1.92 o 
  -4   9   4        5.71        8.44      1.38 o 
  -3   9   4      218.24      224.93      7.60 o 
  -2   9   4        5.27        5.84      1.16 o 
  -1   9   4       19.92       19.40      2.93 o 
   0   9   4      260.51      262.45      5.30 o 
   1   9   4      150.52      132.76      3.44 o 
   2   9   4      500.56      478.18     13.55 o 
   3   9   4        5.08        3.94      0.89 o 
   4   9   4        0.90       -0.36      1.37 o 
   5   9   4        9.58       11.29      1.65 o 
   6   9   4       15.90       15.91      2.05 o 
  -4  10   4       60.63       58.20      3.00 o 
  -3  10   4       32.95       31.96      1.93 o 
  -2  10   4        0.28       -0.34      0.95 o 
  -1  10   4       89.46       86.52      2.61 o 
   0  10   4      806.76      761.16     15.21 o 
   1  10   4      199.96      214.53      5.25 o 
   2  10   4        9.28        7.53      1.11 o 
   3  10   4       54.03       54.35      1.96 o 
   4  10   4        0.77        0.06      0.97 o 
   5  10   4       14.02       13.96      2.93 o 
  -4  11   4      168.21      165.45      7.92 o 
  -3  11   4        2.82        0.74      1.80 o 
  -2  11   4        5.50        8.36      2.12 o 
  -1  11   4        0.88        1.48      2.23 o 
   0  11   4        1.76        2.40      1.12 o 
   1  11   4        7.29        4.42      1.24 o 
   2  11   4        1.42        1.55      1.07 o 
   3  11   4       73.84       82.26      3.49 o 
   4  11   4      121.34      127.70      4.79 o 
  -2  12   4        4.79        3.02      2.88 o 
  -1  12   4      166.00      160.69      5.88 o 
   0  12   4       32.80       28.34      2.29 o 
   1  12   4       61.59       54.72      3.54 o 
   2  12   4       96.28       91.23      3.69 o 
   3  12   4       59.06       63.74      2.61 o 
  -1  13   4        3.47        5.04      3.55 o 
   0  13   4       42.91       48.31      3.84 o 
   1  13   4        2.65        1.34      1.90 o 
   2  13   4        8.03        8.80      2.63 o 
  -2 -11   5        0.07        3.06      2.28 o 
  -1 -11   5        1.64        0.60      3.74 o 
   0 -11   5       43.42       41.21      2.93 o 
   1 -11   5       19.60       24.02      2.16 o 
   2 -11   5        3.78        4.20      1.62 o 
  -3 -10   5        0.66        0.22      1.76 o 
  -2 -10   5       12.56       11.34      1.76 o 
  -1 -10   5        8.05        6.87      1.59 o 
   0 -10   5      104.97      106.52      3.45 o 
   1 -10   5       46.95       47.29      2.40 o 
   2 -10   5        1.16        2.16      2.48 o 
   3 -10   5       70.94       66.73      5.51 o 
   4 -10   5        4.50        5.06      3.24 o 
  -4  -9   5        2.17        5.15      2.25 o 
  -3  -9   5        3.10        1.92      2.11 o 
  -2  -9   5       21.70       19.83      2.35 o 
  -1  -9   5       66.65       64.40      2.76 o 
   0  -9   5        3.60        0.86      1.05 o 
   1  -9   5       18.72       16.85      1.48 o 
   2  -9   5       92.00       91.99      3.46 o 
   3  -9   5        5.95        7.47      1.21 o 
   4  -9   5        0.00        0.15      4.55 o 
  -5  -8   5       47.99       42.04      9.86 o 
  -4  -8   5        1.98        5.69      1.46 o 
  -3  -8   5       68.77       58.77      6.07 o 
  -2  -8   5       30.88       27.95      1.67 o 
  -1  -8   5       79.03       75.70      2.34 o 
   0  -8   5      209.26      214.20      4.87 o 
   1  -8   5      166.19      167.77      4.17 o 
   2  -8   5        1.35        1.10      0.73 o 
   3  -8   5       35.47       32.96      1.80 o 
   4  -8   5       14.83       16.30      2.55 o 
   5  -8   5        6.15        6.26      2.97 o 
  -5  -7   5        5.70        7.90      1.82 o 
  -4  -7   5        1.01       -0.09      0.99 o 
  -3  -7   5      179.89      174.82      4.48 o 
  -2  -7   5      215.83      208.95      5.21 o 
  -1  -7   5      269.85      275.86      6.30 o 
   0  -7   5      149.88      153.99      3.36 o 
   1  -7   5       14.27       14.20      0.96 o 
   2  -7   5       21.21       18.37      1.02 o 
   3  -7   5        0.01        0.03      0.63 o 
   4  -7   5       30.56       30.94      4.75 o 
   5  -7   5       16.69       13.30      2.75 o 
   6  -7   5      177.29      173.76      8.00 o 
  -6  -6   5        0.00        1.01      2.68 o 
  -5  -6   5        6.50        4.38      2.23 o 
  -4  -6   5        0.92        1.31      0.99 o 
  -3  -6   5       30.59       23.82      2.38 o 
  -2  -6   5        0.65        0.65      0.77 o 
  -1  -6   5       78.38       75.75      1.63 o 
   0  -6   5       23.63       19.68      1.97 o 
   1  -6   5      122.46      116.71      5.87 o 
   2  -6   5      198.48      193.44      5.82 o 
   3  -6   5        0.27        0.61      0.50 o 
   4  -6   5      105.39      111.89      3.46 o 
   5  -6   5      208.18      229.13     10.29 o 
   6  -6   5       24.65       17.56      2.86 o 
  -6  -5   5       67.74       87.39     13.51 o 
  -5  -5   5      104.28      115.09      4.04 o 
  -4  -5   5      242.75      240.58      5.23 o 
  -3  -5   5       55.90       62.32      1.67 o 
  -2  -5   5        0.09       -0.12      0.43 o 
  -1  -5   5      124.10      120.67      2.21 o 
   0  -5   5      452.53      477.04     14.32 o 
   1  -5   5       30.91       29.51      1.06 o 
   2  -5   5        5.93       12.58      0.96 o 
   3  -5   5      277.14      283.26      5.08 o 
   4  -5   5       72.09       74.98      2.10 o 
   5  -5   5       13.41        9.89      1.50 o 
   6  -5   5       26.36       24.21      2.33 o 
   7  -5   5        2.23        3.23      2.65 o 
  -6  -4   5        9.27        7.72      2.12 o 
  -5  -4   5       23.26       16.66      2.12 o 
  -4  -4   5        1.05        0.78      0.63 o 
  -3  -4   5      433.56      434.98     10.10 o 
  -2  -4   5       28.90       28.63      0.86 o 
  -1  -4   5      163.80      180.16      2.62 o 
   0  -4   5       14.39       16.97      0.66 o 
   1  -4   5      337.57      340.13     10.10 o 
   2  -4   5      162.21      168.77      2.53 o 
   3  -4   5      292.09      310.27      4.58 o 
   4  -4   5       45.28       47.34      1.52 o 
   5  -4   5       12.73        9.09      1.18 o 
   6  -4   5       24.09       19.15      1.92 o 
   7  -4   5        1.87        1.68      2.16 o 
  -7  -3   5       72.47       72.11      4.59 o 
  -6  -3   5       19.11       15.64      2.78 o 
  -5  -3   5       76.87       78.32      2.33 o 
  -4  -3   5      167.69      160.38      2.94 o 
  -3  -3   5       14.71       13.01      1.42 o 
  -2  -3   5        1.08        0.61      0.51 o 
  -1  -3   5     1671.11     1726.57     37.91 o 
   0  -3   5     1113.34     1125.23     32.74 o 
   1  -3   5      172.10      167.53      5.17 o 
   2  -3   5     3963.50     4045.08     86.83 o 
   3  -3   5       72.70       73.47      1.28 o 
   4  -3   5     1106.17     1098.42     33.20 o 
   5  -3   5       17.97       15.84      1.29 o 
   6  -3   5        0.11        1.49      1.31 o 
   7  -3   5        5.47        4.43      1.60 o 
  -7  -2   5        3.98        1.15      1.98 o 
  -6  -2   5       14.43       13.35      2.20 o 
  -5  -2   5       19.25       18.11      2.38 o 
  -4  -2   5      629.07      626.43      9.57 o 
  -3  -2   5      301.75      320.24      4.86 o 
  -2  -2   5     3052.95     3233.74    101.54 o 
  -1  -2   5      434.83      421.39      5.17 o 
   0  -2   5        0.69        1.28      0.21 o 
   1  -2   5      119.04      120.14      5.01 o 
   2  -2   5     4120.13     4240.65     90.36 o 
   3  -2   5       50.55       57.41      1.14 o 
   4  -2   5      115.56      112.37      5.47 o 
   5  -2   5       81.51       78.85      3.69 o 
   6  -2   5       36.88       38.30      2.17 o 
   7  -2   5       78.83       76.74      3.54 o 
  -7  -1   5        6.27        6.61      2.10 o 
  -6  -1   5       26.51       20.68      2.16 o 
  -5  -1   5       48.24       52.39      1.81 o 
  -4  -1   5      702.96      736.90     11.73 o 
  -3  -1   5       75.90       84.39      1.46 o 
  -2  -1   5        6.44       13.06      0.61 o 
  -1  -1   5     1055.31     1056.22     15.14 o 
   0  -1   5      962.08      927.64     12.75 o 
   1  -1   5      641.19      631.60     13.18 o 
   2  -1   5      587.07      630.57     16.25 o 
   3  -1   5        8.95        8.06      1.57 o 
   4  -1   5      155.49      153.68      4.81 o 
   5  -1   5        7.00       10.69      0.69 o 
   6  -1   5       51.97       56.56      2.33 o 
   7  -1   5       35.72       37.87      2.62 o 
  -7   0   5       37.35       36.36      3.25 o 
  -6   0   5       27.68       23.08      3.36 o 
  -5   0   5      153.50      165.86      5.06 o 
  -4   0   5      901.84      924.87     16.04 o 
  -3   0   5       85.97       96.03      1.92 o 
  -2   0   5        1.00        1.24      0.46 o 
  -1   0   5     1412.78     1421.80     29.86 o 
   0   0   5        4.26        6.74      0.25 o 
   1   0   5      419.22      378.47      4.96 o 
   2   0   5      190.57      192.37      2.79 o 
   3   0   5      541.94      532.87      7.99 o 
   4   0   5       11.58       13.67      0.56 o 
   5   0   5      133.18      124.95      2.69 o 
   6   0   5       15.70       14.08      1.83 o 
   7   0   5        5.50       -0.08      3.39 o 
  -7   1   5        2.54       -0.60      2.53 o 
  -6   1   5       40.98       42.70      3.69 o 
  -5   1   5      907.93      914.65     19.87 o 
  -4   1   5     1080.01     1109.57     29.93 o 
  -3   1   5        0.09        0.81      0.40 o 
  -2   1   5      157.27      176.33      2.84 o 
  -1   1   5      932.76      945.59     27.19 o 
   0   1   5      235.50      199.42      2.78 o 
   1   1   5      493.01      449.57      5.65 o 
   2   1   5      223.81      226.78      2.77 o 
   3   1   5       19.86       22.20      0.51 o 
   4   1   5      543.01      580.42     10.78 o 
   5   1   5       18.67       18.01      1.26 o 
   6   1   5      103.87       99.35      3.64 o 
   7   1   5        0.02       -0.24      1.27 o 
  -7   2   5       10.45       11.82      3.32 o 
  -6   2   5       18.70       18.68      3.06 o 
  -5   2   5       25.90       26.23      4.10 o 
  -4   2   5        5.37        4.45      0.86 o 
  -3   2   5       89.72       80.45      1.43 o 
  -2   2   5      433.91      444.54      9.55 o 
  -1   2   5      213.84      219.88      3.80 o 
   0   2   5       18.22       17.93      0.39 o 
   1   2   5       47.74       37.27      0.61 o 
   2   2   5       18.55       16.43      1.01 o 
   3   2   5       64.69       71.24      1.02 o 
   4   2   5      368.41      375.03      6.75 o 
   5   2   5        2.87        2.66      0.85 o 
   6   2   5       95.77       90.66      3.61 o 
   7   2   5      118.52      121.80      4.82 o 
  -7   3   5      117.44      134.06     11.99 o 
  -6   3   5       10.08       12.41      2.56 o 
  -5   3   5        2.76        2.41      0.87 o 
  -4   3   5       20.01       18.35      2.17 o 
  -3   3   5       97.36      105.18      2.43 o 
  -2   3   5      152.98      160.75      2.00 o 
  -1   3   5      213.42      217.00      2.72 o 
   0   3   5       17.48       22.03      0.91 o 
   1   3   5      378.34      397.63      5.49 o 
   2   3   5      128.32      127.03      1.72 o 
   3   3   5      103.01      100.51      1.40 o 
   4   3   5      110.01      112.49      2.58 o 
   5   3   5       76.79       78.64      4.25 o 
   6   3   5       13.55       13.28      2.23 o 
   7   3   5      106.92      107.79      5.67 o 
  -7   4   5       14.99       12.88      3.21 o 
  -6   4   5       49.05       56.83      7.28 o 
  -5   4   5       67.25       60.44      5.36 o 
  -4   4   5        0.97        1.10      0.68 o 
  -3   4   5       17.65       13.20      0.70 o 
  -2   4   5      447.05      476.90      9.04 o 
  -1   4   5      644.56      633.14     14.11 o 
   0   4   5      184.61      178.23      3.19 o 
   1   4   5      397.08      380.83      5.13 o 
   2   4   5     1009.05     1031.38     13.31 o 
   3   4   5       20.65       17.62      0.56 o 
   4   4   5        4.46        5.84      1.01 o 
   5   4   5       13.20       18.82      2.58 o 
   6   4   5      195.44      193.11      6.63 o 
   7   4   5       26.34       34.04      3.24 o 
  -6   5   5       41.27       33.60      3.84 o 
  -5   5   5      256.71      260.93      7.97 o 
  -4   5   5       11.01        7.67      1.11 o 
  -3   5   5        6.90       10.92      1.11 o 
  -2   5   5        6.22        6.54      0.49 o 
  -1   5   5      718.01      711.76     21.45 o 
   0   5   5      409.08      381.39     10.46 o 
   1   5   5      131.90      151.62      1.89 o 
   2   5   5      171.00      166.42      2.11 o 
   3   5   5        0.92        0.49      0.34 o 
   4   5   5      192.98      178.85      3.25 o 
   5   5   5        0.28        0.25      0.46 o 
   6   5   5       89.22       84.17      8.15 o 
   7   5   5        0.53       -1.29      1.62 o 
  -6   6   5       48.45       35.88      2.99 o 
  -5   6   5       26.17       21.91      3.59 o 
  -4   6   5       12.78       10.19      1.14 o 
  -3   6   5        0.19        0.89      0.69 o 
  -2   6   5      273.28      253.65      4.12 o 
  -1   6   5       22.20       14.82      0.61 o 
   0   6   5      926.46     1030.31     13.17 o 
   1   6   5       83.45       78.42      1.17 o 
   2   6   5      669.79      723.04     18.57 o 
   3   6   5        1.31        2.70      0.47 o 
   4   6   5      282.42      282.29      4.60 o 
   5   6   5        1.44        0.88      0.86 o 
   6   6   5       59.40       49.27      2.33 o 
   7   6   5       27.81       30.67      3.08 o 
  -6   7   5        0.01        1.38      2.02 o 
  -5   7   5       18.55       15.09      1.81 o 
  -4   7   5       44.81       49.65      1.94 o 
  -3   7   5      359.32      382.21     12.67 o 
  -2   7   5      605.29      629.23      9.91 o 
  -1   7   5        0.20        2.89      0.81 o 
   0   7   5        0.62        2.49      0.53 o 
   1   7   5       25.05       32.71      1.05 o 
   2   7   5       46.42       47.51      1.01 o 
   3   7   5      856.24      878.90     24.78 o 
   4   7   5        1.05        3.19      0.91 o 
   5   7   5        0.01       -0.64      1.12 o 
   6   7   5      214.70      237.63     12.91 o 
   7   7   5       64.20       58.81      4.55 o 
  -5   8   5       21.55       27.82      2.63 o 
  -4   8   5        2.73        1.95      0.89 o 
  -3   8   5        6.66        5.86      0.96 o 
  -2   8   5      215.12      213.94      4.86 o 
  -1   8   5       66.46       64.28      1.67 o 
   0   8   5      317.64      311.75     11.96 o 
   1   8   5      182.33      170.52      3.34 o 
   2   8   5      277.58      288.09      5.42 o 
   3   8   5       40.52       32.43      1.92 o 
   4   8   5      123.41      116.86      2.83 o 
   5   8   5       22.56       27.80      4.15 o 
   6   8   5       14.02       11.42      1.55 o 
  -5   9   5       41.96       39.15      4.15 o 
  -4   9   5      131.38      133.43      7.39 o 
  -3   9   5      766.90      811.34     18.06 o 
  -2   9   5       66.58       67.89      3.19 o 
  -1   9   5        9.01        8.16      0.96 o 
   0   9   5        9.12       10.22      2.38 o 
   1   9   5        5.75        2.84      0.79 o 
   2   9   5       21.37       18.24      1.09 o 
   3   9   5       32.96       36.40      3.69 o 
   4   9   5        1.93        2.47      1.06 o 
   5   9   5       12.95       16.65      2.83 o 
   6   9   5      172.26      197.75      7.19 o 
  -4  10   5       14.91       18.54      2.39 o 
  -3  10   5       31.94       31.50      3.29 o 
  -2  10   5      178.60      176.51      4.74 o 
  -1  10   5      281.20      284.74      6.39 o 
   0  10   5       29.47       28.08      1.53 o 
   1  10   5       12.57       16.22      3.19 o 
   2  10   5       20.73       16.18      2.73 o 
   3  10   5       61.52       56.92      1.94 o 
   4  10   5        9.18        7.29      1.22 o 
   5  10   5       24.18       23.35      8.29 o 
  -3  11   5       11.81       12.02      2.27 o 
  -2  11   5        7.61        7.19      3.14 o 
  -1  11   5       83.52       85.60      3.06 o 
   0  11   5       48.06       57.02      2.56 o 
   1  11   5       10.75        6.18      1.27 o 
   2  11   5        0.14        1.78      1.26 o 
   3  11   5       73.01       78.52      3.14 o 
   4  11   5       83.36       93.98      3.81 o 
  -2  12   5      143.97      164.56      6.54 o 
  -1  12   5        2.20        6.40      5.16 o 
   0  12   5        2.05       -0.14      1.35 o 
   1  12   5       29.43       33.58      2.36 o 
   2  12   5        1.78        0.82      1.92 o 
   3  12   5        7.51        5.57      1.42 o 
   4  12   5        2.87        0.23      4.91 o 
  -1  13   5       15.46       13.06      5.01 o 
   0  13   5       19.24       24.03      2.71 o 
   1  13   5        0.19       -0.90      1.93 o 
   2  13   5        7.80        7.95      4.35 o 
  -2 -11   6        5.17        7.41      2.31 o 
  -1 -11   6       22.18       27.04      3.69 o 
   0 -11   6      224.85      244.53      9.79 o 
   1 -11   6        3.79        2.31      2.04 o 
   2 -11   6        2.95        3.52      1.72 o 
  -3 -10   6       30.12       24.65      3.15 o 
  -2 -10   6       13.20        9.88      3.08 o 
  -1 -10   6        0.91        1.10      1.44 o 
   0 -10   6        6.33        6.24      1.87 o 
   1 -10   6       15.52       16.71      1.79 o 
   2 -10   6      118.86      131.27      5.29 o 
   3 -10   6        4.07        3.03      2.93 o 
  -4  -9   6       27.99       22.05      4.20 o 
  -3  -9   6        8.89        7.30      2.56 o 
  -2  -9   6        6.27        3.13      2.36 o 
  -1  -9   6        0.47        0.96      1.31 o 
   0  -9   6       70.78       75.35      2.80 o 
   1  -9   6        0.10       -0.05      1.00 o 
   2  -9   6        0.20        0.20      1.26 o 
   3  -9   6       92.28       90.15      3.66 o 
   4  -9   6        3.32        2.26      2.36 o 
  -5  -8   6        5.23        5.72      2.43 o 
  -4  -8   6        4.97        3.24      1.73 o 
  -3  -8   6        2.21        1.95      1.14 o 
  -2  -8   6      206.40      202.58      5.91 o 
  -1  -8   6       47.63       39.51      2.53 o 
   0  -8   6       28.10       28.98      1.34 o 
   1  -8   6        0.22       -0.76      0.87 o 
   2  -8   6       20.95       18.53      1.47 o 
   3  -8   6       69.07       62.64      2.04 o 
   4  -8   6        0.02        1.62      1.94 o 
   5  -8   6       17.24       20.90      3.28 o 
  -5  -7   6        0.30        1.00      1.40 o 
  -4  -7   6        0.03       -0.28      0.99 o 
  -3  -7   6       13.96       13.33      1.21 o 
  -2  -7   6      198.93      197.30      6.43 o 
  -1  -7   6       82.31       87.62      5.67 o 
   0  -7   6      320.31      315.37      6.14 o 
   1  -7   6      127.43      134.69      2.86 o 
   2  -7   6      202.76      205.35      5.32 o 
   3  -7   6       25.31       23.65      2.43 o 
   4  -7   6       39.69       36.44      3.44 o 
   5  -7   6        1.12        4.07      6.17 o 
   6  -7   6       35.24       26.47      3.67 o 
  -6  -6   6        7.88       12.37      2.56 o 
  -5  -6   6        2.33        0.90      1.38 o 
  -4  -6   6       22.31       22.93      1.47 o 
  -3  -6   6       65.45       61.54      7.84 o 
  -2  -6   6       44.66       46.37      2.73 o 
  -1  -6   6        0.41        1.11      0.50 o 
   0  -6   6        0.31        0.04      0.55 o 
   1  -6   6        3.67        5.76      1.11 o 
   2  -6   6      128.47      126.56      3.39 o 
   3  -6   6       16.49       15.84      0.96 o 
   4  -6   6        2.98        3.36      1.52 o 
   5  -6   6       72.55       67.18      9.26 o 
   6  -6   6       12.10        2.33      3.69 o 
  -6  -5   6       38.94       46.44      8.50 o 
  -5  -5   6       10.60        9.06      1.29 o 
  -4  -5   6       35.21       25.66      1.27 o 
  -3  -5   6       25.31       17.28      1.72 o 
  -2  -5   6        4.37        5.47      0.65 o 
  -1  -5   6        9.48       10.12      0.96 o 
   0  -5   6      237.89      222.29      9.63 o 
   1  -5   6      111.07      109.01      2.25 o 
   2  -5   6        0.19        0.51      1.31 o 
   3  -5   6      128.77      129.89      2.53 o 
   4  -5   6       63.15       61.93      2.58 o 
   5  -5   6        6.00        2.98      1.89 o 
   6  -5   6        4.56        3.98      1.87 o 
  -6  -4   6        2.80        3.47      1.90 o 
  -5  -4   6       26.08       26.91      1.99 o 
  -4  -4   6      134.17      136.62      3.49 o 
  -3  -4   6      626.53      638.46     11.07 o 
  -2  -4   6       41.38       48.04      1.22 o 
  -1  -4   6        5.79        6.98      1.21 o 
   0  -4   6      162.39      178.06      5.62 o 
   1  -4   6       99.20       86.79      1.75 o 
   2  -4   6        1.62        6.03      0.32 o 
   3  -4   6       20.63       14.73      0.50 o 
   4  -4   6       39.87       39.39      1.35 o 
   5  -4   6        0.44        1.66      1.31 o 
   6  -4   6       23.99       21.65      1.89 o 
   7  -4   6        1.33        3.93      2.31 o 
  -6  -3   6      112.82      130.44      8.25 o 
  -5  -3   6        1.59        2.21      1.36 o 
  -4  -3   6      890.27      889.11     16.03 o 
  -3  -3   6       11.99       13.08      1.31 o 
  -2  -3   6      109.72       95.91      1.82 o 
  -1  -3   6      324.25      354.81     10.25 o 
   0  -3   6        0.25        3.50      0.40 o 
   1  -3   6       18.79       17.05      0.49 o 
   2  -3   6     2256.91     2308.29     77.20 o 
   3  -3   6      174.49      166.96      2.60 o 
   4  -3   6        6.61        6.47      0.54 o 
   5  -3   6       36.20       39.40      1.82 o 
   6  -3   6       11.53        9.74      1.64 o 
   7  -3   6       19.05       16.41      2.00 o 
  -7  -2   6       12.45       17.71      2.95 o 
  -6  -2   6        3.65        5.19      1.93 o 
  -5  -2   6       24.62       21.23      1.68 o 
  -4  -2   6        3.09        4.39      0.36 o 
  -3  -2   6      523.67      540.19      7.91 o 
  -2  -2   6      243.32      256.55      3.22 o 
  -1  -2   6        5.65       13.62      0.66 o 
   0  -2   6       34.85       40.07      0.72 o 
   1  -2   6      179.37      191.86      5.98 o 
   2  -2   6      488.23      508.96     13.93 o 
   3  -2   6     1089.42     1077.70     21.04 o 
   4  -2   6       90.45       93.17      2.15 o 
   5  -2   6      253.31      243.14      6.05 o 
   6  -2   6       24.82       22.05      1.82 o 
   7  -2   6      190.89      194.78      7.23 o 
  -7  -1   6        8.36        6.62      2.43 o 
  -6  -1   6       34.00       39.22      4.20 o 
  -5  -1   6       12.74        8.44      2.38 o 
  -4  -1   6      190.19      172.86      3.67 o 
  -3  -1   6      560.17      577.33      9.60 o 
  -2  -1   6       24.40       21.79      0.91 o 
  -1  -1   6        0.02        3.19      0.21 o 
   0  -1   6      158.92      142.35      2.00 o 
   1  -1   6      898.50      887.26     10.65 o 
   2  -1   6     1159.49     1168.95     43.01 o 
   3  -1   6       89.25       93.20      1.86 o 
   4  -1   6      453.15      443.03      8.04 o 
   5  -1   6      938.84      939.42     20.30 o 
   6  -1   6      109.26      109.15      3.39 o 
   7  -1   6        1.33        0.40      2.88 o 
  -7   0   6        1.70        2.46      2.40 o 
  -6   0   6        0.03       -1.36      5.61 o 
  -5   0   6       86.49       99.79      3.64 o 
  -4   0   6      407.84      395.05      7.00 o 
  -3   0   6       38.55       41.78      1.57 o 
  -2   0   6        0.97        0.25      0.29 o 
  -1   0   6       31.54       34.87      0.60 o 
   0   0   6      325.20      315.32      4.49 o 
   1   0   6     1318.37     1390.73     16.10 o 
   2   0   6      259.09      230.44      2.69 o 
   3   0   6      111.58      109.15      1.86 o 
   4   0   6        3.08        4.69      0.66 o 
   5   0   6        2.07        1.25      1.31 o 
   6   0   6       22.98       21.68      3.94 o 
   7   0   6        3.98        3.19      1.82 o 
  -7   1   6        2.73        0.77      2.75 o 
  -6   1   6       72.78       72.83      4.58 o 
  -5   1   6       41.40       45.63      3.95 o 
  -4   1   6      251.12      247.95      4.62 o 
  -3   1   6        4.20        4.68      0.37 o 
  -2   1   6      922.34     1032.45     59.61 o 
  -1   1   6        0.54        2.86      0.20 o 
   0   1   6       11.12       10.27      0.29 o 
   1   1   6      301.21      301.28      3.61 o 
   2   1   6      133.12      123.36      1.48 o 
   3   1   6      396.56      404.87      8.43 o 
   4   1   6      253.62      259.44      6.89 o 
   5   1   6        2.85        3.34      0.61 o 
   6   1   6       17.26       18.09      1.87 o 
   7   1   6       41.91       43.55      3.44 o 
  -7   2   6        2.05        3.19      2.50 o 
  -6   2   6       74.83       72.67      5.36 o 
  -5   2   6       29.43       29.12      1.58 o 
  -4   2   6       33.28       34.60      1.37 o 
  -3   2   6      200.04      200.88      5.98 o 
  -2   2   6       88.30       87.47      2.99 o 
  -1   2   6      150.79      148.78      2.12 o 
   0   2   6     2298.70     2299.31     31.83 o 
   1   2   6      110.29       92.92      1.27 o 
   2   2   6      188.60      194.31      2.40 o 
   3   2   6       10.39       11.95      0.71 o 
   4   2   6       51.97       56.46      1.21 o 
   5   2   6      217.65      236.22      4.51 o 
   6   2   6        0.00        0.37      1.31 o 
   7   2   6       34.19       32.52      4.15 o 
  -7   3   6        4.08        4.36      3.64 o 
  -6   3   6        1.08        0.90      2.01 o 
  -5   3   6       58.12       66.88      4.00 o 
  -4   3   6       40.12       35.79      1.47 o 
  -3   3   6        4.88        4.61      0.53 o 
  -2   3   6     1411.20     1582.97     57.45 o 
  -1   3   6      447.90      465.23      6.56 o 
   0   3   6      108.65      105.45      1.50 o 
   1   3   6     1055.49     1055.13     11.89 o 
   2   3   6     1367.59     1429.50     16.20 o 
   3   3   6      153.42      153.92      1.97 o 
   4   3   6       27.53       30.51      1.57 o 
   5   3   6        1.22        5.22      1.47 o 
   6   3   6       63.86       74.22      5.31 o 
   7   3   6       25.50       26.23      4.70 o 
  -6   4   6       15.99       10.59      3.13 o 
  -5   4   6      337.62      336.19      9.65 o 
  -4   4   6        1.52        1.69      1.62 o 
  -3   4   6       81.96       84.54      2.11 o 
  -2   4   6        7.42        6.53      0.46 o 
  -1   4   6      352.60      352.42      5.28 o 
   0   4   6      326.83      349.98      4.32 o 
   1   4   6     1438.57     1610.69     30.50 o 
   2   4   6       22.48       28.83      0.65 o 
   3   4   6       22.25       21.74      1.06 o 
   4   4   6        2.75        2.24      0.43 o 
   5   4   6      157.83      153.56      3.46 o 
   6   4   6        0.49       -0.43      0.85 o 
   7   4   6       39.73       51.11      7.03 o 
  -6   5   6       37.15       35.46      3.14 o 
  -5   5   6        0.45       -0.46      1.17 o 
  -4   5   6      191.12      190.18      5.22 o 
  -3   5   6        0.00        0.91      0.66 o 
  -2   5   6        1.22        1.23      0.43 o 
  -1   5   6      172.58      161.05      5.17 o 
   0   5   6      450.81      510.55     11.38 o 
   1   5   6     1923.10     2185.29     27.19 o 
   2   5   6        6.13        6.08      0.61 o 
   3   5   6        6.86        6.16      0.49 o 
   4   5   6      214.17      190.77      3.55 o 
   5   5   6      105.83      118.15      2.84 o 
   6   5   6      141.38      138.30      3.60 o 
   7   5   6       33.23       28.52      2.94 o 
  -6   6   6       38.27       38.94      5.31 o 
  -5   6   6       91.99       77.03      7.44 o 
  -4   6   6       89.00       84.01      2.91 o 
  -3   6   6       46.78       45.50      1.39 o 
  -2   6   6      140.42      139.11      2.35 o 
  -1   6   6      460.60      448.03      7.92 o 
   0   6   6        3.36        0.46      0.25 o 
   1   6   6        1.17        2.09      0.27 o 
   2   6   6      314.13      322.75      4.43 o 
   3   6   6      476.50      474.48      7.27 o 
   4   6   6      100.09      103.54      5.06 o 
   5   6   6      181.38      198.97      5.01 o 
   6   6   6       10.03       13.06      2.73 o 
   7   6   6        6.45        6.51      2.38 o 
  -6   7   6       21.92       21.23      4.65 o 
  -5   7   6      118.96      132.55     10.53 o 
  -4   7   6        6.98        7.62      1.29 o 
  -3   7   6       96.67       95.75      5.87 o 
  -2   7   6      320.33      324.08      5.63 o 
  -1   7   6       45.55       44.53      1.92 o 
   0   7   6       29.66       30.10      1.11 o 
   1   7   6       35.88       37.46      1.05 o 
   2   7   6      240.95      236.92      3.28 o 
   3   7   6      250.33      257.78      4.14 o 
   4   7   6       75.39       75.95      2.02 o 
   5   7   6      269.51      274.25      7.85 o 
   6   7   6        0.22       -1.39      1.39 o 
   7   7   6      195.41      216.88     11.96 o 
  -5   8   6       24.39       21.23      2.62 o 
  -4   8   6       15.55       15.76      1.97 o 
  -3   8   6       60.78       63.73      1.97 o 
  -2   8   6      404.60      408.88     12.07 o 
  -1   8   6      755.53      763.61     11.15 o 
   0   8   6      660.90      632.23     11.27 o 
   1   8   6       89.09       77.19      2.63 o 
   2   8   6        3.00        1.80      0.60 o 
   3   8   6      308.34      306.02      4.99 o 
   4   8   6       44.44       43.77      1.72 o 
   5   8   6       76.67       75.42      2.64 o 
   6   8   6        7.67        8.27      1.62 o 
  -5   9   6       11.35        8.80      3.44 o 
  -4   9   6        7.29        7.08      1.68 o 
  -3   9   6      473.45      505.96     12.17 o 
  -2   9   6       10.57        9.75      1.22 o 
  -1   9   6        2.26        0.78      0.77 o 
   0   9   6       98.49      106.20      3.11 o 
   1   9   6       27.15       20.44      1.34 o 
   2   9   6       78.82       62.46      2.48 o 
   3   9   6       31.63       29.23      1.26 o 
   4   9   6       36.79       37.39      5.11 o 
   5   9   6       81.94       83.91      3.33 o 
   6   9   6       56.09       68.62      3.32 o 
  -4  10   6        6.88        5.45      1.67 o 
  -3  10   6        0.49        0.86      2.53 o 
  -2  10   6      111.86      120.08      3.26 o 
  -1  10   6       55.72       50.55      2.06 o 
   0  10   6       63.32       61.07      2.25 o 
   1  10   6       23.14       15.08      1.29 o 
   2  10   6       37.39       38.58      1.70 o 
   3  10   6       10.97       12.76      1.12 o 
   4  10   6       22.67       25.60      3.94 o 
   5  10   6       27.34       30.06      5.36 o 
  -3  11   6        1.45        4.16      2.02 o 
  -2  11   6       41.73       41.64      4.35 o 
  -1  11   6      146.36      149.44      5.19 o 
   0  11   6        5.93        6.23      1.31 o 
   1  11   6        0.30       -0.16      1.09 o 
   2  11   6       15.73       17.66      1.63 o 
   3  11   6        0.75        0.96      1.14 o 
   4  11   6      160.49      171.14      5.47 o 
   5  11   6       36.08       39.25      3.14 o 
  -2  12   6       45.31       60.66      3.89 o 
  -1  12   6        0.12        0.19      1.74 o 
   0  12   6        0.00       -0.16      2.38 o 
   1  12   6       77.72       81.40      4.01 o 
   2  12   6        7.02        4.35      2.53 o 
   3  12   6       96.63      106.79      3.82 o 
   4  12   6       73.56       84.94      4.05 o 
  -1  13   6       63.75       60.09      4.91 o 
   0  13   6       19.25       23.07      2.94 o 
   1  13   6        0.38        2.08      2.04 o 
   2  13   6       71.30       86.11      4.45 o 
  -1 -11   7        3.39       -1.76      2.15 o 
   0 -11   7        9.10        6.25      1.81 o 
   1 -11   7      251.73      270.33      9.61 o 
  -2 -10   7       69.78       60.89      3.58 o 
  -1 -10   7       28.92       26.55      2.98 o 
   0 -10   7       30.89       29.90      2.30 o 
   1 -10   7        5.67        5.08      1.45 o 
   2 -10   7        0.03        4.63      1.50 o 
   3 -10   7        1.19        3.54      4.35 o 
  -3  -9   7       58.34       54.78      4.25 o 
  -2  -9   7        5.30        8.53      2.86 o 
  -1  -9   7       21.54       19.39      1.76 o 
   0  -9   7       73.86       73.38      2.91 o 
   1  -9   7       28.65       26.02      2.01 o 
   2  -9   7       64.88       74.86      8.55 o 
   3  -9   7        1.10        0.80      2.40 o 
   4  -9   7        9.81        6.27      2.57 o 
  -4  -8   7       20.98       20.51      3.60 o 
  -3  -8   7       49.61       46.20      6.58 o 
  -2  -8   7       41.45       36.40      2.08 o 
  -1  -8   7        0.50       -0.26      0.92 o 
   0  -8   7        2.11        2.61      0.96 o 
   1  -8   7       27.82       29.95      2.78 o 
   2  -8   7        0.09        0.98      0.75 o 
   3  -8   7      297.15      314.83      7.72 o 
   4  -8   7        7.93       11.78      3.08 o 
   5  -8   7        6.51        5.59      3.05 o 
  -5  -7   7       10.55       10.29      1.88 o 
  -4  -7   7       28.63       23.38      2.17 o 
  -3  -7   7      489.14      508.10     13.54 o 
  -2  -7   7       32.48       31.72      1.77 o 
  -1  -7   7       77.00       72.04      5.62 o 
   0  -7   7        6.79        6.67      1.13 o 
   1  -7   7        7.75        7.23      0.96 o 
   2  -7   7       67.72       69.87      1.97 o 
   3  -7   7      199.51      210.61      5.90 o 
   4  -7   7        0.80        3.29      2.18 o 
   5  -7   7       40.84       44.19      9.81 o 
  -5  -6   7       69.67       67.45      3.04 o 
  -4  -6   7      189.91      179.43      5.53 o 
  -3  -6   7       53.52       46.38      3.84 o 
  -2  -6   7      294.01      311.72      7.38 o 
  -1  -6   7       11.45       11.89      1.26 o 
   0  -6   7      524.18      539.63     11.78 o 
   1  -6   7       14.35       14.22      1.47 o 
   2  -6   7       92.71       93.36      2.11 o 
   3  -6   7       62.51       62.94      2.02 o 
   4  -6   7      109.18      105.98      6.78 o 
   5  -6   7        0.00        1.89      1.81 o 
   6  -6   7       22.35       16.61      2.92 o 
  -6  -5   7        6.13        7.08      2.21 o 
  -5  -5   7        3.05        2.31      1.21 o 
  -4  -5   7      269.39      288.14      7.11 o 
  -3  -5   7       64.41       63.89      2.38 o 
  -2  -5   7        2.32        4.09      0.67 o 
  -1  -5   7        2.71        3.54      0.63 o 
   0  -5   7       10.03       12.19      0.38 o 
   1  -5   7        8.27        7.83      0.91 o 
   2  -5   7        1.97        1.09      0.41 o 
   3  -5   7     1052.89     1079.16     17.07 o 
   4  -5   7       10.08       14.10      0.96 o 
   5  -5   7       11.59        7.52      2.43 o 
   6  -5   7        0.01        2.12      2.22 o 
  -6  -4   7        0.02       -1.92      1.92 o 
  -5  -4   7        6.35        4.87      1.82 o 
  -4  -4   7      569.08      536.35     10.28 o 
  -3  -4   7        5.34        3.70      0.56 o 
  -2  -4   7       57.44       54.82      3.39 o 
  -1  -4   7      290.52      306.17      5.15 o 
   0  -4   7       80.47       65.80      1.46 o 
   1  -4   7       13.72       13.57      0.82 o 
   2  -4   7      435.38      436.27     14.52 o 
   3  -4   7      203.95      208.94      3.10 o 
   4  -4   7      484.21      476.19     10.56 o 
   5  -4   7        6.43        5.59      3.54 o 
   6  -4   7        3.11        3.06      1.53 o 
   7  -4   7       58.44       59.93      3.95 o 
  -6  -3   7        2.71        0.65      1.78 o 
  -5  -3   7        0.61        1.68      1.37 o 
  -4  -3   7       53.71       51.15      1.55 o 
  -3  -3   7     1107.62     1109.36     15.77 o 
  -2  -3   7       82.04       81.27      1.48 o 
  -1  -3   7       13.23       18.43      1.16 o 
   0  -3   7      355.80      363.40      7.92 o 
   1  -3   7      908.85      937.12     36.07 o 
   2  -3   7      255.54      262.23      5.83 o 
   3  -3   7       41.13       48.05      1.13 o 
   4  -3   7      183.23      184.10      4.38 o 
   5  -3   7      197.08      194.74      5.63 o 
   6  -3   7       30.21       23.43      2.03 o 
   7  -3   7        5.38        1.73      1.61 o 
  -6  -2   7       44.76       39.39      3.29 o 
  -5  -2   7        0.00       -0.38      1.14 o 
  -4  -2   7      117.62      110.03      5.21 o 
  -3  -2   7       66.71       65.72      2.78 o 
  -2  -2   7        2.11        4.65      0.66 o 
  -1  -2   7      337.90      355.92      4.70 o 
   0  -2   7       47.45       50.39      0.82 o 
   1  -2   7        0.01        0.09      0.24 o 
   2  -2   7     2072.45     2164.60     65.91 o 
   3  -2   7        6.57        4.61      1.16 o 
   4  -2   7       44.76       42.41      3.09 o 
   5  -2   7      103.57       99.72      3.22 o 
   6  -2   7       51.15       44.31      2.35 o 
   7  -2   7        6.43        4.28      1.87 o 
  -6  -1   7        3.33        0.15      1.57 o 
  -5  -1   7        0.00        0.29      1.54 o 
  -4  -1   7      751.44      700.19     14.80 o 
  -3  -1   7       21.70       24.71      0.97 o 
  -2  -1   7        2.13        2.00      0.46 o 
  -1  -1   7      340.78      384.72      4.72 o 
   0  -1   7      434.19      451.03      5.71 o 
   1  -1   7     1341.89     1376.74     26.21 o 
   2  -1   7     1857.85     1884.38     50.81 o 
   3  -1   7       21.57       27.23      0.82 o 
   4  -1   7       92.09       85.72      2.18 o 
   5  -1   7      182.95      172.78      4.57 o 
   6  -1   7        3.53        2.95      1.32 o 
   7  -1   7       75.12       70.19      3.43 o 
  -6   0   7        5.33        6.74      3.89 o 
  -5   0   7      200.66      200.28      8.61 o 
  -4   0   7      254.64      261.50      5.58 o 
  -3   0   7      796.83      775.75     27.13 o 
  -2   0   7      171.31      151.38      2.46 o 
  -1   0   7      636.68      648.52      8.46 o 
   0   0   7        3.00       15.53      0.43 o 
   1   0   7       34.16       39.41      0.60 o 
   2   0   7     2060.52     2087.15     39.39 o 
   3   0   7       47.23       55.07      2.93 o 
   4   0   7       23.11       26.10      1.32 o 
   5   0   7      585.33      585.30     19.55 o 
   6   0   7       10.61        9.74      2.73 o 
   7   0   7       11.40        8.32      1.77 o 
  -7   1   7       12.17       13.23      3.84 o 
  -6   1   7        0.32       -0.75      3.03 o 
  -5   1   7        0.21        1.50      1.55 o 
  -4   1   7      229.15      232.09      4.99 o 
  -3   1   7      437.48      440.87      7.64 o 
  -2   1   7       76.73      104.64      3.34 o 
  -1   1   7     1874.85     2026.07     70.78 o 
   0   1   7       55.91       63.33      1.02 o 
   1   1   7        4.15        5.97      0.29 o 
   2   1   7      344.81      338.47      4.28 o 
   3   1   7       61.42       63.13      1.14 o 
   4   1   7       47.82       48.54      0.96 o 
   5   1   7       46.36       43.71      2.33 o 
   6   1   7        5.11        6.20      1.67 o 
   7   1   7        1.46        0.82      1.77 o 
  -6   2   7        9.82       11.92      2.92 o 
  -5   2   7      111.38      117.56      5.57 o 
  -4   2   7       94.99       86.36      2.30 o 
  -3   2   7        0.64        3.17      0.40 o 
  -2   2   7       10.94       10.35      0.37 o 
  -1   2   7      322.18      354.18      9.54 o 
   0   2   7      228.99      212.34      2.58 o 
   1   2   7       17.30       18.43      0.39 o 
   2   2   7      414.74      430.48      5.10 o 
   3   2   7      221.15      240.76      3.66 o 
   4   2   7       20.30       20.03      0.76 o 
   5   2   7       18.14       13.82      0.72 o 
   6   2   7       44.07       44.90      2.68 o 
   7   2   7       56.23       53.25      4.55 o 
  -6   3   7       37.45       34.24      4.15 o 
  -5   3   7       32.43       34.55      2.00 o 
  -4   3   7       26.39       20.49      2.23 o 
  -3   3   7       29.17       31.34      1.82 o 
  -2   3   7      860.45      994.12     46.50 o 
  -1   3   7      376.18      395.48     12.95 o 
   0   3   7     2005.09     2153.85     41.81 o 
   1   3   7      109.88      124.37      1.55 o 
   2   3   7       22.04       28.38      0.57 o 
   3   3   7       65.75       76.87      1.31 o 
   4   3   7       87.35       89.77      1.60 o 
   5   3   7       33.00       31.14      1.09 o 
   6   3   7      105.27      105.91      4.18 o 
   7   3   7       52.76       50.03      3.17 o 
  -6   4   7        1.08        0.36      2.83 o 
  -5   4   7       70.32       69.16      5.41 o 
  -4   4   7        3.71        3.56      1.37 o 
  -3   4   7       23.86       22.49      0.90 o 
  -2   4   7      250.82      270.42      9.07 o 
  -1   4   7        7.73        6.53      0.40 o 
   0   4   7       14.33       12.61      0.91 o 
   1   4   7      524.55      594.83      9.77 o 
   2   4   7      177.37      176.46      2.35 o 
   3   4   7      151.78      138.57      2.00 o 
   4   4   7      142.62      135.89      2.53 o 
   5   4   7       20.37       26.29      1.01 o 
   6   4   7       53.46       50.64      2.83 o 
   7   4   7        6.49        3.52      3.19 o 
  -6   5   7        5.66        6.23      2.63 o 
  -5   5   7        0.90        0.44      1.17 o 
  -4   5   7      106.01       89.07      3.64 o 
  -3   5   7      161.30      142.52      3.07 o 
  -2   5   7      101.35       98.94      2.33 o 
  -1   5   7      198.75      203.39      5.88 o 
   0   5   7       95.50      109.13      1.97 o 
   1   5   7       29.88       31.72      0.63 o 
   2   5   7       62.92       71.81      1.52 o 
   3   5   7        9.22       10.88      0.50 o 
   4   5   7      291.23      298.27      4.84 o 
   5   5   7       92.27       91.88      2.40 o 
   6   5   7        9.71        8.40      2.23 o 
   7   5   7        9.03       10.13      2.08 o 
  -6   6   7       62.82       54.71      5.72 o 
  -5   6   7      101.13       96.33      3.68 o 
  -4   6   7       33.86       33.36      1.85 o 
  -3   6   7       65.40       60.04      1.60 o 
  -2   6   7       30.72       28.43      2.73 o 
  -1   6   7        0.57        0.93      0.40 o 
   0   6   7      184.25      165.78      2.47 o 
   1   6   7      247.32      253.11      3.99 o 
   2   6   7      124.18      110.74      1.69 o 
   3   6   7       54.24       56.63      1.40 o 
   4   6   7     1093.16     1123.63     21.57 o 
   5   6   7       72.29       70.76      2.25 o 
   6   6   7       56.07       52.57      2.36 o 
   7   6   7       34.84       35.88      3.03 o 
  -5   7   7        0.55        2.29      5.01 o 
  -4   7   7       36.94       36.32      2.23 o 
  -3   7   7       88.71       92.83      2.78 o 
  -2   7   7       27.40       29.75      1.17 o 
  -1   7   7       72.37       68.29      2.18 o 
   0   7   7        5.57        6.27      0.41 o 
   1   7   7       84.27       87.59      1.70 o 
   2   7   7       39.29       37.40      1.32 o 
   3   7   7       35.00       35.19      1.67 o 
   4   7   7      212.26      220.02      4.40 o 
   5   7   7        0.19        1.47      1.23 o 
   6   7   7        1.89        0.99      1.24 o 
   7   7   7       37.19       39.21      7.49 o 
  -5   8   7       70.92       67.41     10.72 o 
  -4   8   7       19.02       19.18      2.88 o 
  -3   8   7       76.39       76.82      4.05 o 
  -2   8   7        1.84        4.04      0.80 o 
  -1   8   7      286.57      292.33      5.51 o 
   0   8   7       13.38        9.89      0.61 o 
   1   8   7        2.48        0.88      0.68 o 
   2   8   7       92.46       93.66      1.62 o 
   3   8   7      637.23      625.59      9.50 o 
   4   8   7      131.73      128.29      8.86 o 
   5   8   7        3.72       -0.22      1.24 o 
   6   8   7       95.53       91.79      3.67 o 
  -5   9   7        2.13        2.33      3.54 o 
  -4   9   7        7.22        7.01      1.45 o 
  -3   9   7       20.88       20.88      3.54 o 
  -2   9   7      129.57      129.83      3.67 o 
  -1   9   7       90.06       81.96      2.53 o 
   0   9   7      455.45      455.95      8.78 o 
   1   9   7      247.69      212.26      5.43 o 
   2   9   7        3.93        8.32      1.11 o 
   3   9   7      206.43      201.95      4.01 o 
   4   9   7      137.42      142.91      4.20 o 
   5   9   7        2.25        1.08      1.32 o 
   6   9   7       23.52       26.10      2.55 o 
  -4  10   7       19.03       19.44      3.84 o 
  -3  10   7      206.26      218.85     10.48 o 
  -2  10   7        5.73        4.25      2.12 o 
  -1  10   7      110.96      102.55      5.16 o 
   0  10   7        1.98       -0.22      1.11 o 
   1  10   7       60.70       50.46      2.06 o 
   2  10   7        8.85       10.14      1.16 o 
   3  10   7        0.29        1.06      0.95 o 
   4  10   7        6.53        7.58      1.45 o 
   5  10   7      173.52      192.01      7.66 o 
  -3  11   7        0.52       -0.83      2.78 o 
  -2  11   7        0.09       -0.56      2.43 o 
  -1  11   7        0.26        1.54      1.95 o 
   0  11   7      192.16      169.69      5.47 o 
   1  11   7        4.12        3.58      1.92 o 
   2  11   7        0.06       -0.99      1.11 o 
   3  11   7        4.20        3.28      1.21 o 
   4  11   7       51.01       56.06      3.29 o 
   5  11   7       61.33       57.46      5.16 o 
  -2  12   7        0.69        1.95      2.73 o 
  -1  12   7       33.11       40.89      3.31 o 
   0  12   7        5.47        8.00      3.03 o 
   1  12   7       86.86       91.91      4.24 o 
   2  12   7        0.67        2.23      1.59 o 
   3  12   7       21.51       25.22      1.96 o 
   4  12   7        0.61        3.44      2.78 o 
  -1  13   7        6.18        3.88      4.10 o 
   0  13   7        5.13        3.28      2.20 o 
   1  13   7       24.91       17.05      2.79 o 
   2  13   7       14.82       15.24      3.94 o 
  -2 -10   8        1.62        3.54      2.10 o 
  -1 -10   8        1.39        0.95      1.57 o 
   0 -10   8       10.39        8.66      2.12 o 
   1 -10   8        2.95        5.66      3.19 o 
   2 -10   8       32.11       32.03      5.72 o 
  -3  -9   8       62.53       64.07      8.95 o 
  -2  -9   8       33.15       30.50      3.89 o 
  -1  -9   8        3.50        4.99      6.57 o 
   0  -9   8       78.55       76.20      3.24 o 
   1  -9   8        6.82        8.81      1.50 o 
   2  -9   8       11.55       13.86      1.87 o 
   3  -9   8       13.45        9.78      2.53 o 
   4  -9   8       18.57       12.24      5.46 o 
  -4  -8   8        2.48        6.18      2.50 o 
  -3  -8   8        0.05       -1.72      2.52 o 
  -2  -8   8      331.90      349.28     10.45 o 
  -1  -8   8      104.12      111.32      4.06 o 
   0  -8   8       55.58       59.88      5.72 o 
   1  -8   8        2.14        2.53      0.93 o 
   2  -8   8        5.76        5.34      0.96 o 
   3  -8   8        0.66        1.79      1.31 o 
   4  -8   8        0.02       -0.31      1.71 o 
   5  -8   8      102.40      120.82      9.71 o 
  -4  -7   8        6.06        3.50      1.38 o 
  -3  -7   8       22.07       21.89      1.55 o 
  -2  -7   8       51.92       51.06      5.06 o 
  -1  -7   8       87.29       81.21      6.48 o 
   0  -7   8        9.08        6.03      2.43 o 
   1  -7   8       27.87       25.42      1.47 o 
   2  -7   8        3.44        1.95      0.81 o 
   3  -7   8       21.95       24.64      1.21 o 
   4  -7   8        0.18        3.34      2.07 o 
   5  -7   8        6.04        4.82      2.31 o 
  -5  -6   8       79.17       82.52      3.58 o 
  -4  -6   8       40.32       36.03      3.44 o 
  -3  -6   8       17.65       17.41      2.63 o 
  -2  -6   8        3.26        5.24      0.95 o 
  -1  -6   8        0.24        0.10      0.64 o 
   0  -6   8      432.91      429.27     14.00 o 
   1  -6   8        1.07        1.92      0.53 o 
   2  -6   8      531.14      556.25     12.48 o 
   3  -6   8       31.66       30.91      3.95 o 
   4  -6   8       10.42       10.33      2.63 o 
   5  -6   8        0.36        1.21      2.43 o 
   6  -6   8       92.69       88.21     11.69 o 
  -5  -5   8      125.60      123.63      4.67 o 
  -4  -5   8       15.29       11.44      1.31 o 
  -3  -5   8       14.73        9.68      1.87 o 
  -2  -5   8        0.90        2.21      1.37 o 
  -1  -5   8      107.37      104.54      2.42 o 
   0  -5   8       11.81       10.48      1.16 o 
   1  -5   8       53.43       53.08      2.38 o 
   2  -5   8        0.03        0.51      0.71 o 
   3  -5   8      617.61      640.11     12.93 o 
   4  -5   8      174.19      170.93      5.64 o 
   5  -5   8       25.10       21.71      2.17 o 
   6  -5   8        0.27       -0.76      1.72 o 
  -6  -4   8       41.64       39.87      6.52 o 
  -5  -4   8        0.26       -0.04      1.42 o 
  -4  -4   8       21.21       17.22      3.09 o 
  -3  -4   8        4.21        5.01      1.21 o 
  -2  -4   8       23.49       22.86      1.03 o 
  -1  -4   8       28.26       24.92      1.37 o 
   0  -4   8      373.97      371.26      6.14 o 
   1  -4   8      212.79      219.85      4.68 o 
   2  -4   8       72.43       72.33      3.39 o 
   3  -4   8     1132.15     1160.75     17.83 o 
   4  -4   8       15.32       10.77      1.12 o 
   5  -4   8       33.60       29.83      2.25 o 
   6  -4   8        8.75        7.31      2.11 o 
   7  -4   8        4.93        6.19      3.82 o 
  -6  -3   8        0.79       -0.34      1.98 o 
  -5  -3   8       21.36       16.09      2.98 o 
  -4  -3   8        0.84        2.99      1.62 o 
  -3  -3   8       80.18       75.68      1.67 o 
  -2  -3   8       34.22       38.94      1.11 o 
  -1  -3   8       96.24      103.07      1.80 o 
   0  -3   8      356.87      345.95      8.17 o 
   1  -3   8      200.86      202.43      5.72 o 
   2  -3   8       65.33       65.94      1.18 o 
   3  -3   8     1807.53     1848.25     29.07 o 
   4  -3   8        2.59        3.74      0.72 o 
   5  -3   8       13.40       12.68      1.62 o 
   6  -3   8       70.80       69.87      2.97 o 
   7  -3   8        4.46       10.50      2.51 o 
  -6  -2   8        3.00        2.72      1.97 o 
  -5  -2   8        3.16        4.31      1.75 o 
  -4  -2   8       12.50       10.40      0.92 o 
  -3  -2   8        6.83        6.03      2.07 o 
  -2  -2   8      129.04      131.21      2.22 o 
  -1  -2   8        4.15        7.51      0.76 o 
   0  -2   8        1.63        3.24      0.29 o 
   1  -2   8      170.13      169.76      5.57 o 
   2  -2   8      377.36      369.63     13.14 o 
   3  -2   8      174.55      191.18      4.61 o 
   4  -2   8      121.26      113.09      2.93 o 
   5  -2   8       51.19       48.97      2.07 o 
   6  -2   8        2.33        2.90      1.18 o 
   7  -2   8       50.11       46.74      2.89 o 
  -6  -1   8       18.70       18.49      2.43 o 
  -5  -1   8       28.03       20.35      2.73 o 
  -4  -1   8      801.04      812.98     34.01 o 
  -3  -1   8      266.95      278.07      6.18 o 
  -2  -1   8       54.97       55.21      1.34 o 
  -1  -1   8       64.10       66.91      1.07 o 
   0  -1   8      278.54      294.38      3.87 o 
   1  -1   8       26.50       28.02      0.64 o 
   2  -1   8      964.41      989.73     12.71 o 
   3  -1   8      319.34      303.14      5.16 o 
   4  -1   8       42.74       42.09      3.19 o 
   5  -1   8       12.15       10.90      1.26 o 
   6  -1   8       32.39       30.37      2.02 o 
   7  -1   8       66.60       74.79      3.72 o 
  -6   0   8        4.37        5.00      2.52 o 
  -5   0   8       66.66       63.08      4.10 o 
  -4   0   8      780.72      771.84     31.57 o 
  -3   0   8      418.34      408.61      7.85 o 
  -2   0   8        0.05        0.49      0.39 o 
  -1   0   8      101.65      121.18      1.75 o 
   0   0   8      104.30      121.48      1.82 o 
   1   0   8        4.21        2.63      0.26 o 
   2   0   8      381.43      435.63      5.73 o 
   3   0   8       29.55       32.01      0.92 o 
   4   0   8      334.73      331.71     11.00 o 
   5   0   8       30.53       27.20      2.23 o 
   6   0   8        0.33       -0.09      1.42 o 
   7   0   8       52.08       53.86      3.36 o 
  -6   1   8        1.43       -0.21      1.87 o 
  -5   1   8        0.01        0.56      2.33 o 
  -4   1   8      429.88      419.51     22.42 o 
  -3   1   8       12.70       14.75      0.86 o 
  -2   1   8        0.42        0.12      0.39 o 
  -1   1   8      113.31      119.53      1.70 o 
   0   1   8      144.56      139.42      2.79 o 
   1   1   8      339.80      339.39      4.04 o 
   2   1   8      259.58      255.83      3.10 o 
   3   1   8       72.37       69.90      1.36 o 
   4   1   8       27.76       27.35      1.16 o 
   5   1   8      223.28      219.40      6.41 o 
   6   1   8       65.24       61.35      7.13 o 
   7   1   8       71.75       77.94     10.67 o 
  -6   2   8        7.34        9.96      3.21 o 
  -5   2   8        6.81        3.19      1.97 o 
  -4   2   8      348.87      330.71      8.21 o 
  -3   2   8        5.22        3.51      1.16 o 
  -2   2   8        0.62        1.05      0.51 o 
  -1   2   8      108.91      132.79      3.09 o 
   0   2   8      158.70      161.92      2.15 o 
   1   2   8       90.15       97.60      2.63 o 
   2   2   8      727.59      741.10      9.05 o 
   3   2   8       17.69       21.51      0.76 o 
   4   2   8        1.18        1.01      0.28 o 
   5   2   8        0.96        2.19      1.11 o 
   6   2   8       10.60       10.41      1.73 o 
   7   2   8       66.82       70.35      8.40 o 
  -6   3   8        1.46        0.08      2.29 o 
  -5   3   8       29.29       30.66      1.93 o 
  -4   3   8        2.00        2.77      2.07 o 
  -3   3   8      212.33      231.58      4.25 o 
  -2   3   8        0.21       -0.61      0.61 o 
  -1   3   8     1079.50     1209.30     43.82 o 
   0   3   8       35.44       26.31      0.63 o 
   1   3   8       36.86       40.02      0.72 o 
   2   3   8       50.76       46.06      1.01 o 
   3   3   8      247.14      265.70      3.82 o 
   4   3   8      109.84       95.46      3.95 o 
   5   3   8       23.20       18.23      0.78 o 
   6   3   8        7.60        7.60      1.57 o 
   7   3   8      388.04      395.30     15.45 o 
  -6   4   8       65.37       54.92      9.76 o 
  -5   4   8       72.89       73.12      3.20 o 
  -4   4   8        1.36        1.82      1.14 o 
  -3   4   8       18.50       24.01      2.63 o 
  -2   4   8      155.14      147.66      3.19 o 
  -1   4   8      248.31      249.68      3.82 o 
   0   4   8      469.06      498.49     10.42 o 
   1   4   8       42.50       40.93      0.76 o 
   2   4   8        1.47        2.69      0.32 o 
   3   4   8       67.83       76.27      1.67 o 
   4   4   8       15.22       15.00      0.65 o 
   5   4   8      983.54      996.19     21.20 o 
   6   4   8       46.26       47.79      2.84 o 
   7   4   8       24.75       25.15      2.53 o 
  -6   5   8        3.35        2.16      3.23 o 
  -5   5   8        1.12        1.45      1.05 o 
  -4   5   8      241.08      230.66      5.32 o 
  -3   5   8      327.58      334.12      5.54 o 
  -2   5   8      223.79      201.20      3.00 o 
  -1   5   8        1.60        0.53      0.40 o 
   0   5   8      372.47      362.44      6.16 o 
   1   5   8        5.07        9.59      0.36 o 
   2   5   8       35.25       38.71      0.80 o 
   3   5   8       44.84       44.75      0.99 o 
   4   5   8       98.05       91.57      1.99 o 
   5   5   8       91.11      103.08      2.49 o 
   6   5   8       13.43       10.83      1.87 o 
   7   5   8       17.41       11.83      2.39 o 
  -6   6   8        1.45        1.93      3.10 o 
  -5   6   8       38.71       29.63      2.40 o 
  -4   6   8       11.79        6.15      1.26 o 
  -3   6   8      115.80      114.89      3.54 o 
  -2   6   8      711.00      731.55     17.89 o 
  -1   6   8       30.41       31.16      1.00 o 
   0   6   8        0.22        1.38      0.40 o 
   1   6   8        4.20        2.44      0.38 o 
   2   6   8      207.91      201.56      3.08 o 
   3   6   8        1.77        1.18      1.06 o 
   4   6   8      323.12      312.66      5.57 o 
   5   6   8      267.34      268.41      5.79 o 
   6   6   8       81.96       83.14      5.17 o 
   7   6   8        0.09        1.00      2.56 o 
  -5   7   8       17.80       14.25      3.44 o 
  -4   7   8        0.21        0.16      1.60 o 
  -3   7   8      365.14      367.92      8.67 o 
  -2   7   8     1018.03     1055.64     17.76 o 
  -1   7   8      406.44      390.20     15.32 o 
   0   7   8       10.92       10.38      0.46 o 
   1   7   8        8.89       13.03      0.54 o 
   2   7   8      227.52      209.41      3.57 o 
   3   7   8      783.85      759.39     13.64 o 
   4   7   8      126.17      117.92      2.79 o 
   5   7   8       21.96       18.48      1.47 o 
   6   7   8       26.85       28.29      3.74 o 
   7   7   8       56.20       58.33      4.52 o 
  -5   8   8        8.14        4.40      2.23 o 
  -4   8   8        5.77        7.92      6.02 o 
  -3   8   8       19.80       18.77      2.48 o 
  -2   8   8      314.11      328.70      7.38 o 
  -1   8   8      517.57      504.15      9.44 o 
   0   8   8        2.04        3.37      0.51 o 
   1   8   8       30.76       31.21      0.83 o 
   2   8   8        2.74        1.90      0.91 o 
   3   8   8      108.66      105.53      2.54 o 
   4   8   8       14.47       10.87      1.09 o 
   5   8   8        6.04        6.94      1.67 o 
   6   8   8      230.79      275.87      8.91 o 
  -4   9   8        0.90        3.78      1.50 o 
  -3   9   8        0.88       -0.26      1.42 o 
  -2   9   8      196.32      190.76      4.77 o 
  -1   9   8      516.90      535.48     10.17 o 
   0   9   8      139.99      122.97      3.11 o 
   1   9   8      184.73      158.12      6.13 o 
   2   9   8       35.89       32.99      1.45 o 
   3   9   8       22.04       22.55      1.36 o 
   4   9   8       30.99       26.85      1.70 o 
   5   9   8        6.54        6.37      1.44 o 
   6   9   8       86.89      102.15      4.91 o 
  -4  10   8       61.31       54.66      9.86 o 
  -3  10   8       32.22       26.19      2.25 o 
  -2  10   8       10.24       16.98      4.25 o 
  -1  10   8       17.61       13.78      2.48 o 
   0  10   8       12.97        7.55      1.86 o 
   1  10   8        5.31        1.00      1.62 o 
   2  10   8       39.93       40.48      1.67 o 
   3  10   8       10.05        6.85      2.02 o 
   4  10   8       45.73       52.74      2.37 o 
   5  10   8       24.04       23.78      4.70 o 
  -3  11   8       48.96       45.17      3.25 o 
  -2  11   8        0.85        1.25      2.50 o 
  -1  11   8       10.02        9.33      1.80 o 
   0  11   8       93.01       84.32      5.62 o 
   1  11   8       13.38       15.58      4.55 o 
   2  11   8       37.60       38.41      3.24 o 
   3  11   8       23.27       24.23      1.90 o 
   4  11   8        0.02        1.01      1.33 o 
  -2  12   8        0.17       -1.42      5.36 o 
  -1  12   8      132.83      138.00      6.05 o 
   0  12   8        9.67       12.14      2.13 o 
   1  12   8       15.09       13.17      2.78 o 
   2  12   8        0.08        0.50      1.72 o 
   3  12   8       47.54       45.65      2.56 o 
   0  13   8        3.48        3.44      2.09 o 
   1  13   8       59.75       57.16      4.15 o 
   2  13   8        1.81        2.20      2.12 o 
  -1 -10   9       26.17       19.87      2.63 o 
   0 -10   9        0.53        1.54      1.77 o 
   1 -10   9        3.59        4.72      1.70 o 
   2 -10   9        1.81        3.84      3.03 o 
  -3  -9   9       31.44       19.52      6.78 o 
  -2  -9   9       35.82       42.19      7.43 o 
  -1  -9   9       24.44       27.80      3.15 o 
   0  -9   9        5.11        7.94      1.67 o 
   1  -9   9       63.19       64.91      3.24 o 
   2  -9   9       82.88       94.89      4.38 o 
   3  -9   9        1.13        3.29      3.29 o 
  -3  -8   9        4.28        7.31      2.43 o 
  -2  -8   9        0.48        0.70      1.58 o 
  -1  -8   9      289.19      310.50      9.27 o 
   0  -8   9      123.61      129.24      3.82 o 
   1  -8   9      616.33      659.98     15.59 o 
   2  -8   9       30.45       33.54      2.93 o 
   3  -8   9      103.22      109.50      5.32 o 
   4  -8   9        0.33        2.27      1.97 o 
  -4  -7   9        3.12        3.78      1.96 o 
  -3  -7   9       41.36       39.15      4.40 o 
  -2  -7   9       23.83       22.93      4.45 o 
  -1  -7   9       19.93       15.05      2.23 o 
   0  -7   9       17.65       23.04      2.83 o 
   1  -7   9      145.08      151.04      4.03 o 
   2  -7   9       47.25       44.13      1.68 o 
   3  -7   9        3.40        2.45      1.36 o 
   4  -7   9        5.68        6.34      1.59 o 
   5  -7   9        5.05        6.68      2.64 o 
  -5  -6   9       25.36       22.15      3.69 o 
  -4  -6   9       41.83       39.90      3.49 o 
  -3  -6   9       15.75       13.33      1.31 o 
  -2  -6   9        4.60        1.92      1.82 o 
  -1  -6   9       52.60       46.60      2.38 o 
   0  -6   9        7.57        6.73      1.11 o 
   1  -6   9      177.47      171.42      4.83 o 
   2  -6   9       41.20       37.10      1.36 o 
   3  -6   9       18.77       18.87      1.13 o 
   4  -6   9        1.68        1.40      1.75 o 
   5  -6   9        0.43        0.48      2.25 o 
   6  -6   9        1.50        0.91      2.98 o 
  -5  -5   9       15.36        8.65      2.98 o 
  -4  -5   9       31.47       22.50      3.19 o 
  -3  -5   9        1.49        1.20      0.92 o 
  -2  -5   9      125.26      126.93      5.11 o 
  -1  -5   9        8.37       10.67      0.86 o 
   0  -5   9       32.17       26.11      0.81 o 
   1  -5   9      182.73      182.70      6.18 o 
   2  -5   9      264.01      268.30      4.70 o 
   3  -5   9       61.91       57.30      1.48 o 
   4  -5   9       21.64       18.52      2.73 o 
   5  -5   9       12.17        8.50      2.83 o 
   6  -5   9       10.11       13.27      2.73 o 
  -5  -4   9      282.26      313.34     20.87 o 
  -4  -4   9       18.01       12.56      1.36 o 
  -3  -4   9      499.79      491.68     10.28 o 
  -2  -4   9        2.03        1.97      0.60 o 
  -1  -4   9       17.67       15.34      0.70 o 
   0  -4   9       16.59       16.33      0.71 o 
   1  -4   9       65.15       66.29      1.42 o 
   2  -4   9        0.04        4.65      0.29 o 
   3  -4   9      706.37      704.78     14.23 o 
   4  -4   9       51.33       47.40      2.88 o 
   5  -4   9      108.72       98.43      8.45 o 
   6  -4   9        0.04        1.42      1.82 o 
  -6  -3   9        1.19        0.16      2.23 o 
  -5  -3   9       30.98       35.31      2.20 o 
  -4  -3   9        6.03        4.59      0.90 o 
  -3  -3   9      910.51      935.07     14.96 o 
  -2  -3   9       76.22       81.39      1.75 o 
  -1  -3   9       75.67       76.53      1.58 o 
   0  -3   9       29.30       35.47      1.42 o 
   1  -3   9       55.24       50.59      1.22 o 
   2  -3   9       13.09       11.87      1.06 o 
   3  -3   9      646.89      663.31     11.08 o 
   4  -3   9      116.77      119.59      3.84 o 
   5  -3   9      106.14      101.22      3.43 o 
   6  -3   9       34.07       22.72      2.88 o 
   7  -3   9       38.03       40.21      3.74 o 
  -6  -2   9        0.01        2.54      2.22 o 
  -5  -2   9        1.47       -0.08      1.21 o 
  -4  -2   9       70.98       73.27      2.29 o 
  -3  -2   9      105.22       99.15      2.58 o 
  -2  -2   9       26.03       25.18      0.78 o 
  -1  -2   9       20.26       24.09      1.97 o 
   0  -2   9      539.79      578.44     11.33 o 
   1  -2   9        2.61        2.19      0.32 o 
   2  -2   9      240.56      249.87      9.02 o 
   3  -2   9      123.38      114.65      3.49 o 
   4  -2   9       59.96       60.10      2.13 o 
   5  -2   9       53.47       55.55      2.40 o 
   6  -2   9       37.90       37.40      6.12 o 
   7  -2   9        1.82        1.53      2.48 o 
  -6  -1   9       10.71        8.16      1.80 o 
  -5  -1   9        8.61        4.43      2.01 o 
  -4  -1   9       30.45       25.30      1.77 o 
  -3  -1   9      309.11      291.61     11.30 o 
  -2  -1   9      110.01      114.26      2.45 o 
  -1  -1   9      111.38      110.70      1.84 o 
   0  -1   9        8.28        8.93      0.86 o 
   1  -1   9        6.94        9.41      0.50 o 
   2  -1   9      146.16      162.64      2.21 o 
   3  -1   9      104.17      103.99      2.21 o 
   4  -1   9      405.80      395.88     13.80 o 
   5  -1   9       60.57       56.18      2.28 o 
   6  -1   9       21.92       17.09      1.86 o 
   7  -1   9       14.03       12.00      1.87 o 
  -6   0   9       14.66       20.76      2.81 o 
  -5   0   9       45.11       47.61      2.79 o 
  -4   0   9        9.72        7.09      3.14 o 
  -3   0   9        4.98        4.56      1.31 o 
  -2   0   9      194.48      191.79      3.33 o 
  -1   0   9      157.69      171.88      2.84 o 
   0   0   9      546.76      575.29      7.86 o 
   1   0   9       95.94       94.53      1.41 o 
   2   0   9        0.86        3.77      0.32 o 
   3   0   9       12.07       10.29      0.63 o 
   4   0   9        3.03        7.61      0.78 o 
   5   0   9      141.64      143.49      4.24 o 
   6   0   9        3.06        1.95      1.31 o 
   7   0   9       10.01        7.08      2.02 o 
  -6   1   9       48.05       46.25      3.59 o 
  -5   1   9       47.59       39.95      2.82 o 
  -4   1   9       93.24       89.76      4.40 o 
  -3   1   9       52.43       50.51      1.60 o 
  -2   1   9        0.31       -0.08      0.41 o 
  -1   1   9     1008.50     1073.01     28.95 o 
   0   1   9      170.96      188.95      2.45 o 
   1   1   9      167.08      142.04      1.89 o 
   2   1   9        4.94        5.49      0.34 o 
   3   1   9        0.65        1.35      0.30 o 
   4   1   9      184.36      173.81      3.63 o 
   5   1   9       58.53       61.68      3.04 o 
   6   1   9        7.44        8.38      1.37 o 
   7   1   9       11.99       10.28      3.59 o 
  -6   2   9       17.08       18.01      2.43 o 
  -5   2   9       55.24       53.43      3.31 o 
  -4   2   9        0.03        0.96      1.26 o 
  -3   2   9       31.12       29.09      1.21 o 
  -2   2   9      153.59      165.49      2.84 o 
  -1   2   9        3.56        3.95      0.46 o 
   0   2   9     1050.90     1124.52     17.13 o 
   1   2   9      233.01      237.13      3.31 o 
   2   2   9      227.01      226.15      2.69 o 
   3   2   9      183.25      178.31      2.65 o 
   4   2   9       55.73       49.37      2.07 o 
   5   2   9        0.32        0.58      1.77 o 
   6   2   9        5.60        4.98      1.51 o 
   7   2   9        0.04       -2.11      2.11 o 
  -6   3   9       57.18       67.81      5.46 o 
  -5   3   9        0.93       -0.69      1.58 o 
  -4   3   9      143.39      129.95      3.88 o 
  -3   3   9       26.89       30.02      1.42 o 
  -2   3   9       52.37       56.43      1.36 o 
  -1   3   9        0.09       -0.17      0.81 o 
   0   3   9       65.00       66.35      1.97 o 
   1   3   9        3.22        2.12      0.26 o 
   2   3   9       70.16       63.72      2.48 o 
   3   3   9       40.51       44.29      1.67 o 
   4   3   9        7.18        8.90      0.46 o 
   5   3   9       48.20       48.38      4.50 o 
   6   3   9      332.08      338.89     10.69 o 
   7   3   9       30.52       32.45      3.09 o 
  -6   4   9        0.66       -2.91      2.99 o 
  -5   4   9        4.54        4.51      1.38 o 
  -4   4   9      156.01      135.70      3.97 o 
  -3   4   9       35.81       26.90      1.52 o 
  -2   4   9        2.12       -0.20      0.96 o 
  -1   4   9       24.87       22.15      0.61 o 
   0   4   9      300.79      342.40      6.29 o 
   1   4   9        1.10        3.58      0.27 o 
   2   4   9     1100.57     1153.41     13.87 o 
   3   4   9      610.58      602.88      9.19 o 
   4   4   9      159.93      155.45      2.67 o 
   5   4   9       96.67      103.98      2.29 o 
   6   4   9       25.60       22.01      3.29 o 
   7   4   9        5.76        5.36      2.00 o 
  -6   5   9        0.34        3.08      2.74 o 
  -5   5   9        3.12        0.12      2.02 o 
  -4   5   9        9.59        7.65      1.17 o 
  -3   5   9     1099.39     1093.13     25.73 o 
  -2   5   9       29.12       27.40      0.87 o 
  -1   5   9      417.79      398.83     11.77 o 
   0   5   9       82.76       82.96      2.43 o 
   1   5   9      467.77      495.61      6.81 o 
   2   5   9      251.82      239.63      3.34 o 
   3   5   9      158.44      155.49      2.72 o 
   4   5   9       58.33       58.53      1.82 o 
   5   5   9       85.16       77.19      2.00 o 
   6   5   9        0.27       -1.71      1.71 o 
   7   5   9        0.88        0.41      2.43 o 
  -5   6   9        2.97        3.10      2.93 o 
  -4   6   9       14.54       13.79      1.61 o 
  -3   6   9       32.65       33.94      2.17 o 
  -2   6   9      799.72      824.52     13.64 o 
  -1   6   9      346.83      343.80      8.32 o 
   0   6   9      160.13      147.24      2.76 o 
   1   6   9        0.12        0.78      0.29 o 
   2   6   9       72.89       66.11      1.35 o 
   3   6   9       82.92       80.42      1.72 o 
   4   6   9     1338.67     1399.78     26.59 o 
   5   6   9       42.66       48.63      1.70 o 
   6   6   9       14.13       13.72      2.45 o 
   7   6   9       13.73       15.94      2.54 o 
  -5   7   9       19.76        9.80      2.50 o 
  -4   7   9        4.57        1.84      1.60 o 
  -3   7   9        1.70        4.67      2.28 o 
  -2   7   9       14.51       14.42      0.96 o 
  -1   7   9     1701.42     1741.95     33.48 o 
   0   7   9      137.69      122.66      2.42 o 
   1   7   9       89.84       86.48      1.78 o 
   2   7   9      195.37      172.05      3.26 o 
   3   7   9       26.58       31.14      1.21 o 
   4   7   9      174.48      162.36      4.76 o 
   5   7   9      212.91      229.07      5.10 o 
   6   7   9       20.86       11.61      3.06 o 
  -5   8   9        3.32        4.77      3.03 o 
  -4   8   9        0.21       -0.87      1.72 o 
  -3   8   9       24.88       22.27      3.09 o 
  -2   8   9     1402.09     1455.50     28.33 o 
  -1   8   9        0.24        0.15      0.46 o 
   0   8   9       18.04       17.59      1.72 o 
   1   8   9       27.38       32.51      1.01 o 
   2   8   9      313.89      280.19      4.47 o 
   3   8   9       11.93       15.88      2.88 o 
   4   8   9       46.39       46.39      1.97 o 
   5   8   9        9.96       12.26      2.02 o 
   6   8   9       32.16       34.63      3.96 o 
  -4   9   9        3.84        5.54      2.02 o 
  -3   9   9        2.35        2.20      1.67 o 
  -2   9   9       19.12       21.44      1.65 o 
  -1   9   9        8.42        5.26      1.97 o 
   0   9   9       45.08       45.17      2.43 o 
   1   9   9       39.98       28.96      1.32 o 
   2   9   9        0.36       -0.90      0.90 o 
   3   9   9       59.14       61.45      2.33 o 
   4   9   9       29.13       32.86      3.84 o 
   5   9   9       11.21       12.06      1.55 o 
   6   9   9        0.01        1.91      2.71 o 
  -4  10   9       22.25       18.91      2.47 o 
  -3  10   9       35.13       42.68      4.00 o 
  -2  10   9        1.59        2.11      1.42 o 
  -1  10   9        0.14        1.98      1.81 o 
   0  10   9       28.37       23.00      3.19 o 
   1  10   9       23.54       26.99      1.84 o 
   2  10   9        6.54        4.26      1.05 o 
   3  10   9      125.09      126.87      3.71 o 
   4  10   9       55.85       55.44      4.20 o 
   5  10   9       11.78        7.87      2.63 o 
  -3  11   9       23.39       23.40      2.33 o 
  -2  11   9       52.72       51.69      4.50 o 
  -1  11   9        0.43        0.37      1.52 o 
   0  11   9       38.05       27.42      7.18 o 
   1  11   9        1.86        2.08      1.52 o 
   2  11   9      307.55      314.30      8.53 o 
   3  11   9        2.67        3.01      1.31 o 
   4  11   9        3.87        6.19      2.12 o 
  -2  12   9        1.90       -1.09      2.78 o 
  -1  12   9       49.29       50.82     10.77 o 
   0  12   9       44.73       39.32      2.73 o 
   1  12   9        8.42        7.31      6.37 o 
   2  12   9        1.35        3.28      1.77 o 
   3  12   9        1.54        1.47      1.69 o 
   0  13   9       25.60       28.86      5.56 o 
   1  13   9       10.44       13.63      2.73 o 
   2  13   9        0.59        5.78      3.52 o 
  -2  -9  10       57.10       61.73      5.77 o 
  -1  -9  10        1.97        2.56      2.64 o 
   0  -9  10        6.24        4.50      1.92 o 
   1  -9  10       16.46       15.12      2.03 o 
   2  -9  10       63.50       63.94      6.27 o 
   3  -9  10        1.54       -1.47      2.68 o 
  -3  -8  10       13.63       10.19      2.99 o 
  -2  -8  10       28.95       23.57      2.50 o 
  -1  -8  10        4.61        5.03      1.28 o 
   0  -8  10      112.17      117.02      4.81 o 
   1  -8  10       40.23       37.09      1.97 o 
   2  -8  10      105.13      105.38      3.65 o 
   3  -8  10       22.58       24.74      2.45 o 
   4  -8  10        0.46       -0.13      1.87 o 
  -4  -7  10        0.98        1.72      1.65 o 
  -3  -7  10       83.01       80.89      9.56 o 
  -2  -7  10      111.33      107.21      7.74 o 
  -1  -7  10        0.40        0.26      2.28 o 
   0  -7  10        0.00       -1.34      1.34 o 
   1  -7  10      379.56      391.43      9.45 o 
   2  -7  10       64.61       63.88      2.19 o 
   3  -7  10       70.15       60.66      3.03 o 
   4  -7  10       40.98       38.98      2.90 o 
   5  -7  10        6.74        6.13      2.54 o 
  -4  -6  10       13.79       11.64      3.14 o 
  -3  -6  10       24.46       24.56      3.09 o 
  -2  -6  10       14.47       13.50      1.57 o 
  -1  -6  10        5.50        5.99      1.09 o 
   0  -6  10        1.24        1.73      1.37 o 
   1  -6  10       64.75       58.16      2.17 o 
   2  -6  10       35.27       36.92      1.62 o 
   3  -6  10       46.59       44.46      2.55 o 
   4  -6  10      312.79      300.43     13.37 o 
   5  -6  10        1.23       -2.43      2.93 o 
  -5  -5  10       84.14       84.32      5.36 o 
  -4  -5  10       19.83       11.50      1.86 o 
  -3  -5  10       12.10        9.90      2.07 o 
  -2  -5  10      205.38      202.67      4.74 o 
  -1  -5  10       15.25       12.46      1.07 o 
   0  -5  10      180.64      186.41      3.84 o 
   1  -5  10      101.31       90.84      2.75 o 
   2  -5  10      143.71      151.34      5.26 o 
   3  -5  10        0.64        0.06      0.56 o 
   4  -5  10       94.46       76.98      4.08 o 
   5  -5  10       29.76       22.44      2.37 o 
   6  -5  10       47.80       50.70      4.08 o 
  -5  -4  10        7.85        4.56      1.75 o 
  -4  -4  10      161.07      166.18      7.74 o 
  -3  -4  10       58.43       56.19      2.16 o 
  -2  -4  10        4.99        5.42      0.70 o 
  -1  -4  10        2.14        3.34      0.56 o 
   0  -4  10       94.75      105.31      2.63 o 
   1  -4  10      114.02      113.09      2.34 o 
   2  -4  10      141.31      141.84      5.92 o 
   3  -4  10      394.48      391.52      7.12 o 
   4  -4  10       83.58       80.65      5.87 o 
   5  -4  10        4.93        4.04      1.55 o 
   6  -4  10       72.51       78.90      4.45 o 
  -5  -3  10        0.00        1.59      1.78 o 
  -4  -3  10       25.26       19.11      1.77 o 
  -3  -3  10      102.37      104.32      2.83 o 
  -2  -3  10      311.05      338.22      5.74 o 
  -1  -3  10        9.04        9.42      1.92 o 
   0  -3  10      250.89      258.76      4.41 o 
   1  -3  10        5.30        4.60      0.56 o 
   2  -3  10        0.07        0.45      0.91 o 
   3  -3  10        0.92        0.57      0.34 o 
   4  -3  10      102.31       99.30      3.40 o 
   5  -3  10       42.40       42.22      5.46 o 
   6  -3  10       87.04       87.23      4.99 o 
  -6  -2  10       14.89       14.50      2.43 o 
  -5  -2  10       34.75       31.22      6.47 o 
  -4  -2  10       34.76       26.04      1.52 o 
  -3  -2  10      469.26      453.95     13.09 o 
  -2  -2  10       19.52       22.50      1.01 o 
  -1  -2  10        1.12        1.76      0.39 o 
   0  -2  10      405.80      410.00      5.70 o 
   1  -2  10        3.72        5.06      0.61 o 
   2  -2  10        7.93        5.28      0.66 o 
   3  -2  10      188.54      183.85      2.62 o 
   4  -2  10        0.10        0.51      0.86 o 
   5  -2  10        0.36        0.64      1.21 o 
   6  -2  10       31.36       21.93      2.14 o 
   7  -2  10       30.62       33.19      3.49 o 
  -6  -1  10       24.56       16.84      2.98 o 
  -5  -1  10        1.41        0.46      1.96 o 
  -4  -1  10        4.63        3.88      1.23 o 
  -3  -1  10       66.24       57.90      1.74 o 
  -2  -1  10      293.45      288.46      8.41 o 
  -1  -1  10        0.01        0.04      0.32 o 
   0  -1  10      325.01      364.25      5.67 o 
   1  -1  10      407.76      451.11      6.51 o 
   2  -1  10        2.47        2.37      0.40 o 
   3  -1  10       11.75        9.59      0.75 o 
   4  -1  10      116.62       92.37      3.44 o 
   5  -1  10       15.33       13.90      1.41 o 
   6  -1  10      116.71      127.20      4.29 o 
   7  -1  10       15.33       13.79      2.00 o 
  -6   0  10       64.78       66.65      4.40 o 
  -5   0  10      140.28      149.62      6.44 o 
  -4   0  10        1.78        0.55      1.04 o 
  -3   0  10      241.66      242.41      6.94 o 
  -2   0  10       29.15       31.52      2.23 o 
  -1   0  10      278.30      306.98      4.52 o 
   0   0  10       40.98       45.30      0.99 o 
   1   0  10       60.77       62.57      1.21 o 
   2   0  10       15.96       14.13      0.52 o 
   3   0  10      117.97      109.55      3.64 o 
   4   0  10       30.69       32.96      1.36 o 
   5   0  10        8.06        6.12      1.18 o 
   6   0  10        0.49        2.28      1.31 o 
   7   0  10        0.78       -0.56      1.70 o 
  -6   1  10        4.36        3.18      2.84 o 
  -5   1  10       37.50       39.46      2.99 o 
  -4   1  10        3.79        3.38      1.02 o 
  -3   1  10      164.78      159.67      3.90 o 
  -2   1  10       23.74       29.80      1.07 o 
  -1   1  10      132.05      152.15      5.06 o 
   0   1  10       16.07       14.57      0.49 o 
   1   1  10      463.67      462.10      6.26 o 
   2   1  10      115.90      133.67      1.89 o 
   3   1  10      105.38      103.80      2.33 o 
   4   1  10       49.40       41.81      2.12 o 
   5   1  10       28.21       23.36      1.87 o 
   6   1  10      176.79      172.80      5.58 o 
   7   1  10        6.57        8.24      1.82 o 
  -6   2  10        2.85        1.26      3.29 o 
  -5   2  10       16.60       15.37      1.99 o 
  -4   2  10       15.74       13.72      1.28 o 
  -3   2  10       30.81       22.45      1.25 o 
  -2   2  10      118.84      130.11      7.79 o 
  -1   2  10      883.10      993.34     23.09 o 
   0   2  10       83.96       84.46      1.44 o 
   1   2  10      154.87      161.74      2.53 o 
   2   2  10      131.38      119.90      1.70 o 
   3   2  10        0.11        0.23      0.26 o 
   4   2  10       45.93       40.72      1.35 o 
   5   2  10        0.13       -0.63      0.87 o 
   6   2  10       33.23       28.40      2.88 o 
   7   2  10       61.05       60.10      4.05 o 
  -6   3  10       72.99       80.94      5.16 o 
  -5   3  10       19.05       16.64      2.73 o 
  -4   3  10      233.90      221.32      6.36 o 
  -3   3  10      476.37      483.03     11.82 o 
  -2   3  10       28.32       31.10      1.06 o 
  -1   3  10      605.41      672.97     12.42 o 
   0   3  10       48.28       48.61      1.67 o 
   1   3  10       29.12       28.99      0.68 o 
   2   3  10       34.36       51.36      1.87 o 
   3   3  10        0.21        0.48      0.39 o 
   4   3  10       62.27       58.85      1.21 o 
   5   3  10        1.12       -0.08      0.82 o 
   6   3  10        0.01       -0.08      1.36 o 
   7   3  10       19.85       16.90      2.60 o 
  -6   4  10       30.54       32.09     10.87 o 
  -5   4  10       11.99       15.21      2.33 o 
  -4   4  10      369.65      350.32     12.06 o 
  -3   4  10       22.77       18.24      1.42 o 
  -2   4  10      739.05      727.13     25.48 o 
  -1   4  10      202.58      217.23      4.65 o 
   0   4  10       30.18       27.69      0.96 o 
   1   4  10        7.98        5.31      0.28 o 
   2   4  10      338.77      368.28      4.73 o 
   3   4  10        1.60        3.08      0.53 o 
   4   4  10       54.96       61.78      2.53 o 
   5   4  10      355.14      374.90      9.21 o 
   6   4  10       25.26       21.26      2.36 o 
   7   4  10        0.24        2.88      1.97 o 
  -5   5  10        2.57        3.29      1.31 o 
  -4   5  10      207.79      206.79      5.68 o 
  -3   5  10        1.54       -0.16      0.74 o 
  -2   5  10       23.42       26.60      0.96 o 
  -1   5  10      120.93      123.09      2.38 o 
   0   5  10      105.55       92.97      2.08 o 
   1   5  10       58.35       56.64      1.63 o 
   2   5  10        3.93        4.94      0.43 o 
   3   5  10      246.43      251.26      4.18 o 
   4   5  10     1090.67     1126.05     30.21 o 
   5   5  10        7.14        8.36      1.06 o 
   6   5  10        0.06       -0.82      1.97 o 
   7   5  10       18.75       18.72      2.85 o 
  -5   6  10       87.92       98.48     12.90 o 
  -4   6  10      352.20      368.56      9.86 o 
  -3   6  10       54.98       55.98      4.40 o 
  -2   6  10       38.91       39.00      1.28 o 
  -1   6  10       71.10       69.41      1.82 o 
   0   6  10      234.29      233.99      3.95 o 
   1   6  10       39.77       37.18      1.00 o 
   2   6  10      211.06      180.96      3.08 o 
   3   6  10       56.86       58.51      1.67 o 
   4   6  10      189.15      198.75      4.50 o 
   5   6  10        0.60        1.21      1.11 o 
   6   6  10       41.27       35.84      3.39 o 
   7   6  10        4.79        6.92      2.64 o 
  -5   7  10        5.18        4.25      3.99 o 
  -4   7  10        0.09       -0.20      1.67 o 
  -3   7  10       84.72       86.98      3.75 o 
  -2   7  10       65.99       64.36      2.04 o 
  -1   7  10      277.96      270.39      9.53 o 
   0   7  10        0.26       -0.41      0.41 o 
   1   7  10      126.73      127.46      2.40 o 
   2   7  10        1.34        3.01      0.55 o 
   3   7  10      618.19      619.40      9.23 o 
   4   7  10      196.62      192.62      4.36 o 
   5   7  10        0.90        0.55      0.73 o 
   6   7  10       15.73       14.17      3.25 o 
  -5   8  10        0.17       -0.80      3.34 o 
  -4   8  10        1.88        1.03      2.83 o 
  -3   8  10      152.24      140.53      5.72 o 
  -2   8  10       47.25       50.00      2.48 o 
  -1   8  10       94.30       84.24      2.43 o 
   0   8  10       22.17       24.45      1.16 o 
   1   8  10       20.86       14.69      0.74 o 
   2   8  10      198.74      185.95      3.48 o 
   3   8  10        9.06       13.08      0.90 o 
   4   8  10      120.21      124.60      3.33 o 
   5   8  10       98.32      102.53      3.70 o 
   6   8  10        5.27        5.61      3.99 o 
  -4   9  10        2.67        4.35      2.43 o 
  -3   9  10        4.70        6.01      2.12 o 
  -2   9  10       50.23       50.09      2.52 o 
  -1   9  10       32.58       31.02      2.98 o 
   0   9  10      151.21      130.43      9.01 o 
   1   9  10       32.49       29.47      2.83 o 
   2   9  10       74.37       68.95      2.30 o 
   3   9  10       73.55       75.03      2.37 o 
   4   9  10        5.17        6.46      1.52 o 
   5   9  10        4.42        3.39      1.22 o 
   6   9  10       42.85       38.04      4.40 o 
  -3  10  10       14.05       11.79      3.94 o 
  -2  10  10        0.30       -0.57      2.42 o 
  -1  10  10        0.21        0.70      2.43 o 
   0  10  10       58.50       53.94      6.63 o 
   1  10  10      118.15      114.45      3.64 o 
   2  10  10       25.57       16.16      1.54 o 
   3  10  10        0.71        0.48      1.33 o 
   4  10  10        8.38        5.71      1.46 o 
   5  10  10       36.86       37.30      4.60 o 
  -3  11  10        0.22        0.54      3.08 o 
  -2  11  10       33.47       38.16      6.47 o 
  -1  11  10       27.18       21.62      3.02 o 
   0  11  10       39.47       43.72      2.85 o 
   1  11  10        5.63       10.46      2.00 o 
   2  11  10       46.79       49.48      4.00 o 
   3  11  10       16.27       11.05      1.44 o 
   4  11  10       79.26       90.71      5.62 o 
  -2  12  10        5.62       13.32      3.35 o 
  -1  12  10        1.02        1.16      2.02 o 
   0  12  10        3.03        5.37      1.79 o 
   1  12  10      121.01      139.56      5.65 o 
   2  12  10        0.98        0.50      1.53 o 
   3  12  10       46.39       47.78      2.51 o 
   1  13  10        0.29        0.47      2.04 o 
  -1  -9  11        9.91        7.40      3.77 o 
   0  -9  11       40.73       39.21      2.78 o 
   1  -9  11       54.94       52.70      3.24 o 
   2  -9  11       13.98       15.98      5.26 o 
  -2  -8  11        1.65        0.48      2.49 o 
  -1  -8  11       23.15       22.09      3.49 o 
   0  -8  11       35.16       29.88      3.24 o 
   1  -8  11        1.80        2.94      2.23 o 
   2  -8  11        1.80        7.00      1.92 o 
   3  -8  11        5.43        6.70      1.92 o 
  -3  -7  11        0.85        1.84      1.96 o 
  -2  -7  11       32.16       26.28      2.24 o 
  -1  -7  11       37.06       27.76      2.12 o 
   0  -7  11        8.60        7.10      1.62 o 
   1  -7  11        8.46       10.12      1.18 o 
   2  -7  11        1.56        3.48      1.52 o 
   3  -7  11        2.03        3.82      1.53 o 
   4  -7  11        7.14       10.08      1.93 o 
  -4  -6  11       13.68       15.12      2.59 o 
  -3  -6  11       80.95       68.81      6.48 o 
  -2  -6  11       81.89       85.25      3.39 o 
  -1  -6  11       16.89       13.46      1.50 o 
   0  -6  11      329.62      343.75     10.96 o 
   1  -6  11       17.91       15.88      1.72 o 
   2  -6  11        6.74        7.29      1.11 o 
   3  -6  11       35.19       29.96      2.23 o 
   4  -6  11      436.61      435.59     15.80 o 
   5  -6  11       30.05       25.27      3.61 o 
  -4  -5  11       12.14        9.51      1.67 o 
  -3  -5  11        8.24        7.34      1.57 o 
  -2  -5  11       88.07       82.91      2.54 o 
  -1  -5  11       25.44       24.07      2.88 o 
   0  -5  11       88.70       88.25      2.98 o 
   1  -5  11       15.12       11.98      1.97 o 
   2  -5  11       92.84       94.01      2.60 o 
   3  -5  11        6.35        5.59      1.38 o 
   4  -5  11       75.42       75.57      3.07 o 
   5  -5  11       58.48       46.02      3.28 o 
  -5  -4  11        2.47        2.63      2.33 o 
  -4  -4  11       26.20       21.89      7.99 o 
  -3  -4  11       18.82       13.62      1.31 o 
  -2  -4  11      238.07      232.44      5.77 o 
  -1  -4  11      108.72      114.01      3.04 o 
   0  -4  11       32.14       36.10      2.68 o 
   1  -4  11      212.71      215.18      7.39 o 
   2  -4  11        6.79        4.51      0.70 o 
   3  -4  11       74.70       75.85      3.44 o 
   4  -4  11      375.71      359.58     12.37 o 
   5  -4  11      157.03      177.56      6.90 o 
   6  -4  11        3.20        8.27      2.58 o 
  -5  -3  11       25.41       28.02      3.84 o 
  -4  -3  11       18.48       22.52      3.08 o 
  -3  -3  11       30.10       31.08      1.92 o 
  -2  -3  11      112.80      112.77      2.68 o 
  -1  -3  11      724.02      749.14     12.48 o 
   0  -3  11        0.79        1.31      0.51 o 
   1  -3  11       54.03       56.55      1.53 o 
   2  -3  11       32.56       30.79      1.09 o 
   3  -3  11      323.78      337.96      6.40 o 
   4  -3  11        8.69        8.64      1.14 o 
   5  -3  11        4.10        2.91      1.50 o 
   6  -3  11       12.86       11.85      2.26 o 
  -5  -2  11        0.28        1.72      2.23 o 
  -4  -2  11        8.60        7.21      1.30 o 
  -3  -2  11      547.10      551.99     17.96 o 
  -2  -2  11        9.26        9.68      0.70 o 
  -1  -2  11       36.39       38.36      1.02 o 
   0  -2  11       15.21       19.99      0.65 o 
   1  -2  11       52.07       58.38      1.42 o 
   2  -2  11       24.37       21.56      0.86 o 
   3  -2  11      148.84      158.49      2.31 o 
   4  -2  11       60.06       57.69      2.93 o 
   5  -2  11        2.73        1.88      1.24 o 
   6  -2  11       44.30       40.26      3.14 o 
   7  -2  11       22.37       19.44      3.28 o 
  -5  -1  11        6.22        4.80      4.40 o 
  -4  -1  11        1.44        1.23      1.11 o 
  -3  -1  11       65.06       62.25      3.04 o 
  -2  -1  11      391.75      371.98     12.22 o 
  -1  -1  11      124.47      116.62      2.13 o 
   0  -1  11      563.03      604.21      9.03 o 
   1  -1  11      581.92      593.82      9.76 o 
   2  -1  11        8.32        7.38      0.47 o 
   3  -1  11       21.78       21.02      0.97 o 
   4  -1  11       11.94        8.65      0.95 o 
   5  -1  11      106.27       99.93      4.29 o 
   6  -1  11      231.17      224.49      8.10 o 
   7  -1  11       17.14       19.68      2.40 o 
  -6   0  11       12.16       10.97      3.69 o 
  -5   0  11       48.90       44.04      3.48 o 
  -4   0  11       42.05       42.95      3.69 o 
  -3   0  11      137.09      130.32      3.30 o 
  -2   0  11       10.83       10.92      1.26 o 
  -1   0  11        1.25        4.25      0.36 o 
   0   0  11      502.10      532.67      7.84 o 
   1   0  11      536.16      534.21      7.87 o 
   2   0  11       26.34       22.37      1.06 o 
   3   0  11        4.13        6.23      0.81 o 
   4   0  11       20.05       17.00      1.02 o 
   5   0  11       75.99       64.57      2.78 o 
   6   0  11       67.30       70.60      3.41 o 
   7   0  11       29.73       30.67      3.79 o 
  -6   1  11       26.84       24.34      5.77 o 
  -5   1  11       51.24       53.68      3.94 o 
  -4   1  11        1.40        0.97      1.12 o 
  -3   1  11      299.26      270.90     15.40 o 
  -2   1  11       45.92       48.29      2.07 o 
  -1   1  11       25.59       27.07      0.80 o 
   0   1  11      109.56      132.11      2.04 o 
   1   1  11      193.78      192.86      2.99 o 
   2   1  11        2.51        3.57      0.81 o 
   3   1  11      132.87      140.33      2.83 o 
   4   1  11       75.27       76.70      2.20 o 
   5   1  11       27.26       20.28      1.38 o 
   6   1  11       18.84       18.96      2.06 o 
   7   1  11       13.22       10.01      2.09 o 
  -6   2  11        5.90        9.88      2.84 o 
  -5   2  11       43.86       37.46      3.21 o 
  -4   2  11        6.13        7.47      1.77 o 
  -3   2  11       67.81       52.97      2.14 o 
  -2   2  11      307.05      313.27     10.24 o 
  -1   2  11       21.35       16.55      0.81 o 
   0   2  11       53.97       54.93      1.09 o 
   1   2  11       37.15       42.39      0.95 o 
   2   2  11        0.99        0.59      0.40 o 
   3   2  11      117.66      115.19      2.05 o 
   4   2  11       16.19       22.03      1.19 o 
   5   2  11      187.95      173.67      4.28 o 
   6   2  11       79.96       86.47      3.25 o 
   7   2  11        0.04       -1.21      1.58 o 
  -5   3  11        0.34        2.45      2.04 o 
  -4   3  11       57.00       66.50      4.60 o 
  -3   3  11       13.96       12.22      1.18 o 
  -2   3  11       60.45       61.52      1.53 o 
  -1   3  11       51.65       51.55      1.40 o 
   0   3  11        7.06        5.93      0.61 o 
   1   3  11        3.80        4.52      0.34 o 
   2   3  11      966.02     1003.73     13.22 o 
   3   3  11      231.88      215.71      3.36 o 
   4   3  11      415.58      413.92      8.62 o 
   5   3  11        6.91        8.51      1.97 o 
   6   3  11      147.66      147.31      6.58 o 
   7   3  11      121.36      138.23      6.08 o 
  -5   4  11        0.46        0.66      2.23 o 
  -4   4  11       70.13       75.34      3.34 o 
  -3   4  11      342.32      324.50      8.35 o 
  -2   4  11       96.37       91.61      2.50 o 
  -1   4  11      270.84      256.68      5.64 o 
   0   4  11      189.53      179.89      3.58 o 
   1   4  11      219.38      219.07      3.09 o 
   2   4  11       35.46       35.58      0.88 o 
   3   4  11      394.05      402.26      5.94 o 
   4   4  11        6.57        5.38      1.21 o 
   5   4  11      594.67      589.95     16.50 o 
   6   4  11       44.18       44.65      3.00 o 
   7   4  11       11.93        7.48      4.20 o 
  -5   5  11        5.76        3.00      2.07 o 
  -4   5  11       17.19       11.94      1.86 o 
  -3   5  11       62.50       52.65      2.18 o 
  -2   5  11       48.59       45.25      2.23 o 
  -1   5  11      157.99      167.51      5.16 o 
   0   5  11       70.84       64.75      1.51 o 
   1   5  11        0.11        1.70      0.65 o 
   2   5  11       31.53       30.92      0.82 o 
   3   5  11      783.19      777.72     11.70 o 
   4   5  11       48.09       41.72      4.50 o 
   5   5  11      330.74      343.48     12.11 o 
   6   5  11       56.85       44.82      3.54 o 
   7   5  11        6.93        6.57      4.00 o 
  -5   6  11        5.07        4.27      3.11 o 
  -4   6  11       36.11       37.12      2.25 o 
  -3   6  11      256.85      263.32     11.70 o 
  -2   6  11       46.66       45.16      1.76 o 
  -1   6  11      760.49      772.53     12.99 o 
   0   6  11       77.54       78.61      5.01 o 
   1   6  11        0.00        0.43      0.52 o 
   2   6  11       55.64       60.73      1.33 o 
   3   6  11        1.74        1.76      0.71 o 
   4   6  11      215.55      222.38      7.39 o 
   5   6  11      319.18      350.55      8.97 o 
   6   6  11        0.66       -1.00      1.84 o 
   7   6  11        1.02        5.42      2.26 o 
  -5   7  11       14.82       19.03      3.04 o 
  -4   7  11       10.02        8.15      1.81 o 
  -3   7  11       18.54       19.55      1.83 o 
  -2   7  11        5.50        5.84      1.92 o 
  -1   7  11      152.46      160.07      8.00 o 
   0   7  11     1184.68     1232.49     20.29 o 
   1   7  11      227.54      213.19      4.06 o 
   2   7  11       38.93       37.81      1.19 o 
   3   7  11       63.70       64.36      1.74 o 
   4   7  11      185.09      173.82      4.15 o 
   5   7  11      114.04      116.61      3.43 o 
   6   7  11        0.01        0.05      2.22 o 
  -4   8  11        6.98        2.54      2.83 o 
  -3   8  11        5.86        3.83      1.42 o 
  -2   8  11      160.20      168.81      4.21 o 
  -1   8  11       24.12       24.83      1.43 o 
   0   8  11       79.70       84.39      2.16 o 
   1   8  11      312.45      279.94      5.37 o 
   2   8  11      206.46      193.90      3.86 o 
   3   8  11       82.79       75.03      2.21 o 
   4   8  11        6.49        6.59      0.86 o 
   5   8  11       28.87       25.30      1.90 o 
   6   8  11        1.63        1.75      2.43 o 
  -4   9  11      142.13      159.40      9.92 o 
  -3   9  11        6.35        6.98      1.52 o 
  -2   9  11        7.82        6.51      1.29 o 
  -1   9  11      131.18      153.92      4.26 o 
   0   9  11        0.22        0.42      0.69 o 
   1   9  11      122.36      115.88      4.35 o 
   2   9  11        0.99        0.98      1.04 o 
   3   9  11       70.60       75.59      2.49 o 
   4   9  11        8.04        6.73      1.87 o 
   5   9  11        2.92        3.54      1.52 o 
  -3  10  11       33.67       35.18      3.31 o 
  -2  10  11        0.00       -1.31      2.63 o 
  -1  10  11       10.38       11.92      2.50 o 
   0  10  11       32.68       31.54      4.30 o 
   1  10  11       22.00       15.17      1.64 o 
   2  10  11        0.01       -0.29      1.21 o 
   3  10  11       19.32       15.44      1.82 o 
   4  10  11        0.33       -1.21      1.21 o 
   5  10  11        1.47        1.73      1.80 o 
  -2  11  11      157.53      170.16      8.41 o 
  -1  11  11        3.00        0.06      1.87 o 
   0  11  11       10.60        7.02      1.92 o 
   1  11  11        2.85        4.83      1.46 o 
   2  11  11       13.47       10.64      2.88 o 
   3  11  11       80.49       78.27      3.22 o 
   4  11  11      111.30      130.18      5.28 o 
  -1  12  11       57.58       51.69      4.39 o 
   0  12  11       12.65       14.93      2.45 o 
   1  12  11        0.20        3.27      3.08 o 
   2  12  11        0.00       -0.32      1.65 o 
   3  12  11        9.63        7.57      2.00 o 
  -2  -8  12       30.73       34.26     11.08 o 
  -1  -8  12       90.03       88.91      5.07 o 
   0  -8  12      143.94      150.51      6.38 o 
   1  -8  12        6.92        7.91      1.57 o 
   2  -8  12       28.07       27.73      5.01 o 
   3  -8  12        7.02        9.73      2.26 o 
  -3  -7  12        6.27       10.92      2.38 o 
  -2  -7  12        2.25        1.84      1.65 o 
  -1  -7  12       16.90       16.24      1.68 o 
   0  -7  12       65.83       68.37      3.55 o 
   1  -7  12      139.81      140.31      3.76 o 
   2  -7  12        0.13        2.01      1.55 o 
   3  -7  12        6.27        4.84      1.74 o 
   4  -7  12        1.64        1.31      2.23 o 
  -3  -6  12        1.74        0.42      1.87 o 
  -2  -6  12        0.03        1.52      3.44 o 
  -1  -6  12       90.57       88.66      3.24 o 
   0  -6  12       51.00       54.16      2.58 o 
   1  -6  12      171.75      166.91      5.32 o 
   2  -6  12       63.22       59.65      2.78 o 
   3  -6  12        5.20        3.74      2.02 o 
   4  -6  12       76.90       79.53      4.76 o 
   5  -6  12        0.09        1.18      2.07 o 
  -4  -5  12       60.25       57.83      3.40 o 
  -3  -5  12        3.21        3.65      1.26 o 
  -2  -5  12      102.34      101.35      3.03 o 
  -1  -5  12      103.73      108.60      7.74 o 
   0  -5  12       43.67       40.32      1.97 o 
   1  -5  12        0.30        0.55      0.95 o 
   2  -5  12        6.92        6.19      0.86 o 
   3  -5  12        4.04        6.41      1.35 o 
   4  -5  12       49.16       32.40      7.23 o 
   5  -5  12       11.82        8.07      1.96 o 
  -4  -4  12        0.01       -1.13      1.55 o 
  -3  -4  12        0.35        1.19      1.12 o 
  -2  -4  12      828.42      867.96     19.85 o 
  -1  -4  12       33.31       30.51      1.35 o 
   0  -4  12       30.99       33.58      2.73 o 
   1  -4  12       26.24       22.14      1.47 o 
   2  -4  12       55.26       56.83      2.33 o 
   3  -4  12        1.92        1.05      1.82 o 
   4  -4  12      667.49      667.14     21.13 o 
   5  -4  12       27.33       35.47      8.50 o 
   6  -4  12        2.37        2.92      2.04 o 
  -5  -3  12       42.38       32.56      3.25 o 
  -4  -3  12        3.52        5.98      1.40 o 
  -3  -3  12        6.59        4.12      1.14 o 
  -2  -3  12       14.78       12.02      1.67 o 
  -1  -3  12        0.97        1.31      0.56 o 
   0  -3  12        0.00        2.77      0.67 o 
   1  -3  12        1.70        3.90      1.01 o 
   2  -3  12        3.41        3.00      0.61 o 
   3  -3  12       34.63       29.51      2.07 o 
   4  -3  12       68.36       60.70      5.67 o 
   5  -3  12        2.09       -0.03      1.72 o 
   6  -3  12       83.54       98.86      7.13 o 
  -5  -2  12       96.59      119.84     10.37 o 
  -4  -2  12      164.76      176.08      7.14 o 
  -3  -2  12      149.73      153.52      4.05 o 
  -2  -2  12      328.02      331.19     14.75 o 
  -1  -2  12       23.77       21.42      0.99 o 
   0  -2  12       59.69       61.37      1.92 o 
   1  -2  12      122.01      118.33      2.88 o 
   2  -2  12       12.38        9.11      0.70 o 
   3  -2  12      339.29      327.18      8.67 o 
   4  -2  12       17.95       12.14      1.26 o 
   5  -2  12        2.93        1.50      1.36 o 
   6  -2  12        8.20        6.86      2.40 o 
  -5  -1  12       75.02       89.32      5.39 o 
  -4  -1  12        3.08        1.36      1.31 o 
  -3  -1  12      102.12      110.90      2.88 o 
  -2  -1  12       10.41        8.26      1.12 o 
  -1  -1  12       27.75       27.34      0.96 o 
   0  -1  12       50.24       54.51      2.93 o 
   1  -1  12      188.81      198.54      3.94 o 
   2  -1  12        9.57       11.37      0.56 o 
   3  -1  12        3.18        8.25      1.62 o 
   4  -1  12      102.23       90.42      2.96 o 
   5  -1  12        0.01       -0.35      1.87 o 
   6  -1  12       12.10       10.80      1.87 o 
   7  -1  12        0.72       -2.05      2.36 o 
  -5   0  12       15.15       15.31      2.49 o 
  -4   0  12        2.54        3.27      1.07 o 
  -3   0  12      238.94      238.04      5.21 o 
  -2   0  12      347.02      330.49      6.74 o 
  -1   0  12        4.77        5.27      0.46 o 
   0   0  12       59.11       66.86      1.57 o 
   1   0  12       77.34       84.45      1.87 o 
   2   0  12      130.23      128.36      2.34 o 
   3   0  12      135.18      127.17      2.73 o 
   4   0  12        7.94        3.75      0.87 o 
   5   0  12        2.06        2.57      0.87 o 
   6   0  12       24.49       19.95      1.93 o 
   7   0  12       18.49       16.15      2.31 o 
  -5   1  12        4.77        3.92      2.24 o 
  -4   1  12       19.33       16.93      1.62 o 
  -3   1  12      265.66      257.18      7.34 o 
  -2   1  12       62.27       64.57      1.87 o 
  -1   1  12        4.23        3.42      0.56 o 
   0   1  12      204.29      218.30      3.65 o 
   1   1  12        5.23        4.83      0.49 o 
   2   1  12      309.71      310.98      5.20 o 
   3   1  12      277.85      291.37      4.48 o 
   4   1  12       43.16       37.43      3.03 o 
   5   1  12       36.41       36.86      1.79 o 
   6   1  12       49.40       50.63      3.29 o 
   7   1  12        5.61        2.93      1.97 o 
  -5   2  12       48.76       46.99      3.86 o 
  -4   2  12       38.31       41.82      2.30 o 
  -3   2  12        9.86        7.58      1.57 o 
  -2   2  12       64.29       70.79      2.33 o 
  -1   2  12       24.57       22.94      0.76 o 
   0   2  12        5.69        7.69      0.46 o 
   1   2  12        3.51        3.11      0.39 o 
   2   2  12      109.20      116.62      2.53 o 
   3   2  12      208.10      216.49      3.52 o 
   4   2  12        6.86        6.54      0.85 o 
   5   2  12       13.78       11.57      1.31 o 
   6   2  12      166.61      170.44      5.64 o 
   7   2  12       80.21       82.03      3.93 o 
  -5   3  12        0.79        2.67      2.11 o 
  -4   3  12       12.07       13.76      1.92 o 
  -3   3  12      238.98      216.41      6.00 o 
  -2   3  12        9.54       11.20      0.64 o 
  -1   3  12        0.18        0.10      0.36 o 
   0   3  12       93.68       99.94      3.14 o 
   1   3  12       14.47       14.05      0.86 o 
   2   3  12       72.75       68.64      1.51 o 
   3   3  12      577.35      581.49      7.97 o 
   4   3  12      110.87      117.17      3.95 o 
   5   3  12       29.20       28.04      2.73 o 
   6   3  12       54.16       55.89      4.96 o 
   7   3  12       11.03        9.77      2.21 o 
  -5   4  12        7.99        3.79      2.83 o 
  -4   4  12      234.90      262.66      8.34 o 
  -3   4  12        8.89       11.33      1.37 o 
  -2   4  12      171.51      167.18      5.97 o 
  -1   4  12       74.21       64.25      2.14 o 
   0   4  12      118.21      119.78      3.50 o 
   1   4  12      138.30      141.54      5.87 o 
   2   4  12      353.50      367.08      5.53 o 
   3   4  12       85.16       83.62      1.57 o 
   4   4  12       31.89       36.66      2.17 o 
   5   4  12       60.50       66.52      2.63 o 
   6   4  12      239.51      243.26      8.34 o 
   7   4  12        8.24       11.84      2.73 o 
  -5   5  12       98.16       92.59     17.61 o 
  -4   5  12        0.84        4.16      1.84 o 
  -3   5  12        5.75        8.01      2.58 o 
  -2   5  12       87.80       90.02      3.07 o 
  -1   5  12      117.48      115.98      3.08 o 
   0   5  12        0.29        0.24      0.86 o 
   1   5  12       26.32       25.63      1.04 o 
   2   5  12        0.11        1.90      1.31 o 
   3   5  12        3.18        2.42      0.46 o 
   4   5  12        0.57        0.70      0.62 o 
   5   5  12      142.47      149.59      4.84 o 
   6   5  12        1.33        3.84      2.49 o 
   7   5  12        0.30       -2.43      2.43 o 
  -5   6  12        2.43        2.43      2.29 o 
  -4   6  12        0.38       -1.75      2.23 o 
  -3   6  12      141.75      146.27      5.00 o 
  -2   6  12       68.97       70.70      2.77 o 
  -1   6  12      891.70      936.81     17.12 o 
   0   6  12      256.39      259.70      4.80 o 
   1   6  12      227.65      208.27      4.30 o 
   2   6  12       54.22       59.47      1.97 o 
   3   6  12      155.99      147.24      2.85 o 
   4   6  12       16.60       13.66      1.31 o 
   5   6  12      306.98      314.99     10.31 o 
   6   6  12       24.57       22.10      2.77 o 
  -4   7  12        4.81        2.03      1.61 o 
  -3   7  12       28.28       20.88      5.66 o 
  -2   7  12       61.37       59.31      2.20 o 
  -1   7  12      261.41      251.24      7.24 o 
   0   7  12      239.34      222.39      4.17 o 
   1   7  12      149.75      121.74      2.71 o 
   2   7  12       78.84       67.45      1.86 o 
   3   7  12      367.16      365.72      6.92 o 
   4   7  12       60.82       59.96      2.63 o 
   5   7  12        7.62        5.36      1.48 o 
   6   7  12        0.41       -1.61      2.29 o 
  -4   8  12        0.04       -1.28      2.04 o 
  -3   8  12        1.12        3.26      1.96 o 
  -2   8  12        4.97        4.05      1.02 o 
  -1   8  12      248.45      239.88      4.88 o 
   0   8  12       40.55       43.22      1.62 o 
   1   8  12       49.64       38.16      2.63 o 
   2   8  12        8.90        6.31      1.01 o 
   3   8  12        4.85        4.26      0.88 o 
   4   8  12       10.92       12.58      1.87 o 
   5   8  12        0.65       -1.13      1.97 o 
   6   8  12        2.37        0.53      2.67 o 
  -3   9  12        1.76       -0.98      3.14 o 
  -2   9  12        0.30       -0.40      2.23 o 
  -1   9  12       29.04       36.84      3.24 o 
   0   9  12       57.11       53.21      4.70 o 
   1   9  12        8.43        4.57      2.98 o 
   2   9  12       43.82       25.48      1.77 o 
   3   9  12      186.31      204.22      5.52 o 
   4   9  12        9.63        7.40      1.29 o 
   5   9  12       29.03       22.75      3.06 o 
  -3  10  12       11.59       10.42      2.62 o 
  -2  10  12        0.50        1.25      2.07 o 
  -1  10  12        6.10        2.51      1.87 o 
   0  10  12        0.00        0.69      1.38 o 
   1  10  12      173.36      152.03      4.43 o 
   2  10  12        4.02        1.35      1.67 o 
   3  10  12       43.34       45.79      2.31 o 
   4  10  12        0.13       -0.28      1.34 o 
   5  10  12       34.37       34.06      3.40 o 
  -2  11  12        0.22       -0.28      2.22 o 
  -1  11  12        4.23        1.07      1.88 o 
   0  11  12      309.44      354.33     20.16 o 
   1  11  12       25.39       24.52      3.14 o 
   2  11  12       16.25       16.20      1.87 o 
   3  11  12       59.99       54.47      2.62 o 
   4  11  12        2.39        2.57      3.64 o 
  -1  12  12        4.45        7.34      2.88 o 
   0  12  12       46.42       39.92      3.39 o 
   1  12  12        4.64        3.65      2.38 o 
   2  12  12        1.52        0.66      1.65 o 
   3  12  12       90.01       96.85      4.47 o 
   0  -8  13       31.88       29.87      3.29 o 
   1  -8  13        7.07        6.57      2.12 o 
   2  -8  13       61.59       59.44      3.98 o 
  -2  -7  13        8.75        7.18      1.84 o 
  -1  -7  13        4.28        1.17      1.62 o 
   0  -7  13        4.32        2.46      5.21 o 
   1  -7  13        6.30        4.69      1.53 o 
   2  -7  13      101.57      101.42      8.35 o 
   3  -7  13       22.75       21.07      2.58 o 
  -3  -6  13        2.03        2.37      1.83 o 
  -2  -6  13       12.60        9.15      2.48 o 
  -1  -6  13      160.88      157.12      5.59 o 
   0  -6  13        0.68       -0.81      1.54 o 
   1  -6  13      123.46      128.88      4.54 o 
   2  -6  13        4.00        5.04      1.82 o 
   3  -6  13        0.23       -1.06      2.88 o 
   4  -6  13       13.89       10.34      3.19 o 
  -3  -5  13        4.82        4.21      4.30 o 
  -2  -5  13        5.60        6.84      1.87 o 
  -1  -5  13      102.94      112.80      3.75 o 
   0  -5  13        0.29        1.52      1.04 o 
   1  -5  13       24.73       21.87      1.71 o 
   2  -5  13        3.23        2.91      1.02 o 
   3  -5  13       25.67       21.07      1.87 o 
   4  -5  13      419.11      431.15     27.37 o 
   5  -5  13      191.01      204.40     22.88 o 
  -4  -4  13       34.73       34.25      2.67 o 
  -3  -4  13        9.98        6.83      2.63 o 
  -2  -4  13      222.69      237.60      9.01 o 
  -1  -4  13      113.07      117.94      3.29 o 
   0  -4  13        7.37        6.06      0.82 o 
   1  -4  13      102.32      104.30      3.65 o 
   2  -4  13       19.85       17.35      2.17 o 
   3  -4  13        0.06        0.53      1.06 o 
   4  -4  13      186.33      171.72      5.71 o 
   5  -4  13      164.45      165.12     13.26 o 
  -4  -3  13       17.30       22.48      5.26 o 
  -3  -3  13       20.84       26.87      1.68 o 
  -2  -3  13       12.30       11.46      1.21 o 
  -1  -3  13        2.44        1.91      0.75 o 
   0  -3  13      111.53      115.04      2.81 o 
   1  -3  13       33.66       33.73      1.46 o 
   2  -3  13        5.09        5.48      1.01 o 
   3  -3  13        0.50        0.64      0.97 o 
   4  -3  13        0.19       -0.83      1.23 o 
   5  -3  13        0.11        3.02      4.60 o 
   6  -3  13        1.86        2.56      2.64 o 
  -5  -2  13        0.54        2.37      2.10 o 
  -4  -2  13        6.60        4.31      1.51 o 
  -3  -2  13        0.01       -0.42      1.42 o 
  -2  -2  13       37.74       41.01      1.78 o 
  -1  -2  13       16.93       12.54      0.82 o 
   0  -2  13      288.54      296.73      6.44 o 
   1  -2  13      201.00      206.78      6.08 o 
   2  -2  13        0.07        1.28      0.45 o 
   3  -2  13       77.63       68.37      3.54 o 
   4  -2  13       14.70       10.43      1.17 o 
   5  -2  13        6.21        7.34      2.07 o 
   6  -2  13       59.20       53.78      4.35 o 
  -5  -1  13       17.56       17.75      2.75 o 
  -4  -1  13       51.88       48.06      3.14 o 
  -3  -1  13      116.83      111.84      4.60 o 
  -2  -1  13       37.46       33.97      1.53 o 
  -1  -1  13       51.05       46.24      1.32 o 
   0  -1  13      331.29      325.97      6.45 o 
   1  -1  13       53.56       48.79      1.40 o 
   2  -1  13      424.34      431.69      7.55 o 
   3  -1  13       43.91       45.66      1.35 o 
   4  -1  13        0.44       -0.46      0.79 o 
   5  -1  13        0.34        2.08      1.52 o 
   6  -1  13       13.61       13.90      2.78 o 
  -5   0  13       16.62       12.61      2.67 o 
  -4   0  13       72.05       76.59      3.36 o 
  -3   0  13        2.86        3.18      1.04 o 
  -2   0  13        1.35        2.72      0.92 o 
  -1   0  13      118.92      120.28      2.67 o 
   0   0  13       95.88      106.46      2.28 o 
   1   0  13      189.33      194.27      3.80 o 
   2   0  13      239.68      234.18      4.53 o 
   3   0  13       73.16       77.42      2.07 o 
   4   0  13       51.35       41.07      2.12 o 
   5   0  13       13.92        9.52      1.92 o 
   6   0  13       12.44       10.61      2.58 o 
  -5   1  13       21.11       23.58      3.19 o 
  -4   1  13        1.71        1.88      1.21 o 
  -3   1  13      165.56      172.52      9.01 o 
  -2   1  13       13.77       16.78      1.77 o 
  -1   1  13        0.32        1.66      0.46 o 
   0   1  13       73.67       79.41      1.74 o 
   1   1  13      326.44      343.95      6.79 o 
   2   1  13        5.96        4.82      0.61 o 
   3   1  13       56.84       52.31      1.22 o 
   4   1  13       18.35       14.67      1.17 o 
   5   1  13       97.01       86.78      4.40 o 
   6   1  13        7.98       10.29      1.68 o 
   7   1  13       28.65       23.03      2.63 o 
  -5   2  13      106.86      108.62      6.21 o 
  -4   2  13       17.30       18.16      1.82 o 
  -3   2  13       54.95       49.26      2.35 o 
  -2   2  13      403.33      423.11     11.16 o 
  -1   2  13       78.84       85.11      1.86 o 
   0   2  13      164.70      161.66      3.02 o 
   1   2  13      574.74      588.23     11.63 o 
   2   2  13      339.38      326.19      5.32 o 
   3   2  13       69.27       66.73      1.46 o 
   4   2  13        4.90        5.38      1.16 o 
   5   2  13       24.54       24.18      1.48 o 
   6   2  13        0.84        2.79      1.48 o 
   7   2  13        9.07        1.88      2.33 o 
  -5   3  13      173.91      190.17      9.69 o 
  -4   3  13       30.73       32.33      2.73 o 
  -3   3  13      162.75      137.72     10.78 o 
  -2   3  13       28.41       31.73      2.02 o 
  -1   3  13       91.16       89.04      2.36 o 
   0   3  13       61.57       66.87      4.00 o 
   1   3  13        0.91        2.09      0.55 o 
   2   3  13        1.64        3.75      0.50 o 
   3   3  13       58.54       61.38      1.42 o 
   4   3  13        1.39        1.93      0.96 o 
   5   3  13       11.16       10.12      1.40 o 
   6   3  13      126.61      125.60      4.91 o 
   7   3  13       54.64       49.06      3.42 o 
  -5   4  13       75.97       81.25      5.07 o 
  -4   4  13        1.59        0.96      1.29 o 
  -3   4  13        0.22        0.17      1.21 o 
  -2   4  13       66.53       55.59      2.73 o 
  -1   4  13        9.41        7.24      1.72 o 
   0   4  13      702.31      722.89     15.92 o 
   1   4  13      266.17      261.33     10.08 o 
   2   4  13        4.05        5.75      0.91 o 
   3   4  13      276.60      280.69      4.66 o 
   4   4  13       15.38       17.50      1.19 o 
   5   4  13      136.59      137.95      6.68 o 
   6   4  13      112.40      116.62      4.53 o 
   7   4  13        6.46        4.06      2.32 o 
  -5   5  13       42.78       37.17      4.12 o 
  -4   5  13      186.30      193.58      6.79 o 
  -3   5  13        0.76        2.15      1.31 o 
  -2   5  13       41.41       33.25      2.19 o 
  -1   5  13      121.18      122.33      4.10 o 
   0   5  13       13.89       14.93      0.87 o 
   1   5  13      129.99      119.43      2.88 o 
   2   5  13       17.38       18.95      1.42 o 
   3   5  13       96.59       97.16      2.08 o 
   4   5  13        0.10       -0.19      0.69 o 
   5   5  13      565.98      596.29     13.79 o 
   6   5  13        0.18        0.74      1.68 o 
  -4   6  13       17.92       16.49      2.08 o 
  -3   6  13        4.19        4.61      1.85 o 
  -2   6  13       13.33       12.15      1.41 o 
  -1   6  13       71.01       73.01      2.07 o 
   0   6  13      206.59      206.61      4.35 o 
   1   6  13        4.85        7.37      0.95 o 
   2   6  13      489.91      503.08      9.06 o 
   3   6  13        9.60        6.41      0.79 o 
   4   6  13        8.26        9.12      1.01 o 
   5   6  13        9.33        5.67      1.57 o 
   6   6  13       63.59       60.96      3.66 o 
  -4   7  13       31.96       26.36      2.50 o 
  -3   7  13      124.38      141.03      7.08 o 
  -2   7  13       74.49       61.49      2.53 o 
  -1   7  13      189.00      190.97      4.66 o 
   0   7  13      242.68      221.07      4.85 o 
   1   7  13        5.99        6.89      1.26 o 
   2   7  13       33.48       25.87      1.43 o 
   3   7  13        0.98        0.33      0.69 o 
   4   7  13        5.28        5.55      2.53 o 
   5   7  13        4.07        2.14      1.47 o 
   6   7  13        1.14       -0.66      2.84 o 
  -4   8  13       18.96       21.87      2.47 o 
  -3   8  13        5.72        7.43      1.98 o 
  -2   8  13       16.66       17.70      1.36 o 
  -1   8  13        0.41       -0.81      0.81 o 
   0   8  13       46.63       38.75      1.50 o 
   1   8  13       34.66       24.87      1.43 o 
   2   8  13      234.39      212.46      5.33 o 
   3   8  13        3.49        1.55      0.81 o 
   4   8  13       14.97       14.27      2.88 o 
   5   8  13       24.43       29.84      4.75 o 
   6   8  13        2.18        7.10      3.19 o 
  -3   9  13       10.39        5.36      5.16 o 
  -2   9  13        0.05        1.86      1.72 o 
  -1   9  13        1.02       -0.30      1.36 o 
   0   9  13        7.11        6.85      1.68 o 
   1   9  13       67.72       62.23      2.77 o 
   2   9  13       95.67       93.53      4.55 o 
   3   9  13        2.74        1.27      0.99 o 
   4   9  13       24.09       22.52      1.62 o 
   5   9  13       36.47       35.79      6.02 o 
  -2  10  13        0.05       -0.31      2.11 o 
  -1  10  13       42.58       44.64      3.15 o 
   0  10  13       14.90       13.62      2.14 o 
   1  10  13       32.60       30.59      2.28 o 
   2  10  13       51.65       47.50      3.89 o 
   3  10  13       37.48       27.70      2.93 o 
   4  10  13       14.00       16.65      1.89 o 
  -2  11  13        1.19        3.24      3.59 o 
  -1  11  13        5.67        7.40      3.12 o 
   0  11  13       27.73       31.50      4.70 o 
   1  11  13        3.74        2.64      1.57 o 
   2  11  13       31.05       37.63      6.12 o 
   3  11  13       54.67       64.44      5.87 o 
   4  11  13       34.15       34.18      2.37 o 
   0  12  13       38.47       36.46      3.26 o 
   1  12  13       37.19       36.29      2.66 o 
   2  12  13       88.04       98.14      4.54 o 
  -1  -7  14      164.53      185.17      7.09 o 
   0  -7  14       39.74       33.14      4.25 o 
   1  -7  14        8.64       12.12      2.83 o 
   2  -7  14        2.38        0.52      2.07 o 
  -2  -6  14        4.90        3.62      1.82 o 
  -1  -6  14      135.62      147.45      5.91 o 
   0  -6  14        5.47        2.04      2.73 o 
   1  -6  14        6.66        5.28      1.47 o 
   2  -6  14        0.71        4.39      3.24 o 
   3  -6  14       13.09       10.25      4.60 o 
   4  -6  14        1.48        2.06      2.04 o 
  -3  -5  14        0.67        1.16      2.06 o 
  -2  -5  14       26.36       25.47      7.28 o 
  -1  -5  14        0.31       -1.26      1.26 o 
   0  -5  14       34.79       36.96      5.26 o 
   1  -5  14       14.40       13.09      2.33 o 
   2  -5  14       58.57       59.17      3.95 o 
   3  -5  14        1.59        5.14      1.87 o 
   4  -5  14       49.64       33.87      5.06 o 
  -3  -4  14        7.78        8.32      1.74 o 
  -2  -4  14      140.19      134.52      4.58 o 
  -1  -4  14        3.41        2.93      1.67 o 
   0  -4  14       69.80       71.01      2.53 o 
   1  -4  14        2.30        2.33      1.16 o 
   2  -4  14        1.21        0.91      1.24 o 
   3  -4  14       18.07       15.45      2.12 o 
   4  -4  14        3.26        1.73      1.65 o 
   5  -4  14       11.29        7.86      1.89 o 
  -4  -3  14        2.80        6.78      1.85 o 
  -3  -3  14       36.73       36.22      2.07 o 
  -2  -3  14      178.93      186.07      7.49 o 
  -1  -3  14        4.20        4.97      1.04 o 
   0  -3  14       33.12       33.92      1.42 o 
   1  -3  14        5.67        6.33      1.01 o 
   2  -3  14      163.86      162.98      4.08 o 
   3  -3  14        2.52        2.13      1.37 o 
   4  -3  14       63.71       52.79      3.64 o 
   5  -3  14       11.05       13.05      3.54 o 
  -4  -2  14       49.70       53.22      3.18 o 
  -3  -2  14        6.70        4.58      1.07 o 
  -2  -2  14       70.64       64.93      4.96 o 
  -1  -2  14      176.89      183.73      4.44 o 
   0  -2  14       47.31       46.91      1.65 o 
   1  -2  14      539.48      581.18     11.26 o 
   2  -2  14       33.98       29.25      1.26 o 
   3  -2  14        1.35        1.70      0.90 o 
   4  -2  14       60.79       51.47      4.70 o 
   5  -2  14       11.78        9.63      1.94 o 
   6  -2  14        0.28        3.26      3.59 o 
  -4  -1  14        7.80        6.10      2.13 o 
  -3  -1  14        0.85        0.89      1.19 o 
  -2  -1  14       22.41       14.46      1.21 o 
  -1  -1  14      138.20      136.97      3.47 o 
   0  -1  14       14.54       13.48      0.90 o 
   1  -1  14       17.81       17.87      1.09 o 
   2  -1  14       40.31       40.77      1.43 o 
   3  -1  14       64.08       50.22      3.34 o 
   4  -1  14      123.81      114.20      5.72 o 
   5  -1  14        6.70        5.76      1.65 o 
   6  -1  14       20.82       15.72      2.83 o 
  -4   0  14       13.40       14.82      1.89 o 
  -3   0  14        0.74        1.02      1.07 o 
  -2   0  14      348.48      368.09      7.82 o 
  -1   0  14       71.25       64.62      2.36 o 
   0   0  14      205.11      206.76      5.03 o 
   1   0  14       15.24       15.52      1.06 o 
   2   0  14       42.99       39.61      1.36 o 
   3   0  14      159.01      157.68      3.56 o 
   4   0  14       41.24       39.23      2.63 o 
   5   0  14       49.86       40.18      1.99 o 
   6   0  14        1.23        0.61      1.43 o 
  -5   1  14        3.26        0.93      2.11 o 
  -4   1  14      117.71      124.34      5.82 o 
  -3   1  14        0.01       -0.63      1.63 o 
  -2   1  14       44.35       35.00      1.51 o 
  -1   1  14        1.15        1.21      0.71 o 
   0   1  14        1.33        0.75      0.56 o 
   1   1  14      103.99      103.28      6.17 o 
   2   1  14        0.91        1.00      0.61 o 
   3   1  14       17.91       18.29      1.04 o 
   4   1  14      115.76      107.06      2.94 o 
   5   1  14        2.68        7.79      3.24 o 
   6   1  14       47.00       47.00      3.11 o 
  -5   2  14       15.98       11.66      3.03 o 
  -4   2  14        3.13        2.22      1.33 o 
  -3   2  14        4.23        5.32      1.47 o 
  -2   2  14       70.83       66.71      6.02 o 
  -1   2  14        7.24        6.21      0.56 o 
   0   2  14       92.70      101.07      2.68 o 
   1   2  14      104.25      100.55      2.43 o 
   2   2  14       50.20       50.64      1.35 o 
   3   2  14       69.59       79.87      1.97 o 
   4   2  14        6.78        3.44      0.86 o 
   5   2  14       13.73       14.50      1.68 o 
   6   2  14       13.68       14.08      2.68 o 
  -5   3  14        2.08       -1.67      2.33 o 
  -4   3  14       12.55       12.69      2.20 o 
  -3   3  14       58.84       43.88      3.64 o 
  -2   3  14        5.76        3.11      1.48 o 
  -1   3  14      410.78      396.11     12.73 o 
   0   3  14       37.41       42.83      1.97 o 
   1   3  14       64.85       67.34      1.78 o 
   2   3  14      550.90      565.74     10.26 o 
   3   3  14       97.31      100.02      2.17 o 
   4   3  14       53.42       53.58      1.86 o 
   5   3  14        0.08        1.20      3.34 o 
   6   3  14      274.90      289.67     12.26 o 
  -4   4  14       12.51       13.15      2.03 o 
  -3   4  14       60.95       59.24      2.61 o 
  -2   4  14       16.89       16.13      1.60 o 
  -1   4  14      152.76      149.59      4.40 o 
   0   4  14      278.35      271.80      7.03 o 
   1   4  14      163.99      170.67      3.75 o 
   2   4  14      242.03      241.68      5.77 o 
   3   4  14      213.48      225.08      4.66 o 
   4   4  14       10.29       12.06      1.04 o 
   5   4  14       16.79       19.31      1.77 o 
   6   4  14       48.56       45.83      3.59 o 
  -4   5  14       49.07       43.15      4.40 o 
  -3   5  14      122.55      114.83      4.14 o 
  -2   5  14       35.33       29.87      2.36 o 
  -1   5  14        3.67        2.26      1.11 o 
   0   5  14      463.61      475.70     10.47 o 
   1   5  14       50.63       51.34      1.70 o 
   2   5  14      205.57      196.31      4.76 o 
   3   5  14       69.90       70.25      3.14 o 
   4   5  14        0.31        0.92      0.87 o 
   5   5  14       22.60       19.08      1.58 o 
   6   5  14        0.43        1.14      2.06 o 
  -4   6  14       61.92       62.42      3.68 o 
  -3   6  14        0.86        1.23      1.21 o 
  -2   6  14       71.34       77.67      3.54 o 
  -1   6  14       22.19       22.60      1.53 o 
   0   6  14      251.62      230.86      4.91 o 
   1   6  14      376.26      369.41      9.48 o 
   2   6  14       76.58       72.93      2.21 o 
   3   6  14       74.83       76.66      3.49 o 
   4   6  14       53.20       53.16      1.89 o 
   5   6  14       25.66       22.86      1.79 o 
   6   6  14       17.04       12.00      2.43 o 
  -4   7  14        0.25        2.25      2.19 o 
  -3   7  14       20.41       21.32      2.28 o 
  -2   7  14       75.36       67.58      3.44 o 
  -1   7  14      234.68      254.04      7.60 o 
   0   7  14        6.27        4.16      1.21 o 
   1   7  14       10.50        7.76      1.00 o 
   2   7  14        4.01        3.76      0.86 o 
   3   7  14       51.05       52.50      1.94 o 
   4   7  14       76.53       71.98      2.43 o 
   5   7  14        2.17        2.37      1.28 o 
   6   7  14        1.54        1.79      2.18 o 
  -3   8  14       68.50       71.48      4.60 o 
  -2   8  14       84.01       91.82      8.70 o 
  -1   8  14        2.30        1.90      1.26 o 
   0   8  14       79.72       96.19      2.81 o 
   1   8  14       85.73       80.78      2.39 o 
   2   8  14      171.30      164.93      4.67 o 
   3   8  14       55.37       54.06      4.65 o 
   4   8  14      130.50      137.71      3.53 o 
   5   8  14        1.02        1.92      4.96 o 
  -3   9  14       21.16       21.34      4.65 o 
  -2   9  14       44.99       46.49      3.16 o 
  -1   9  14       74.11       80.38      3.33 o 
   0   9  14        6.19        0.33      1.26 o 
   1   9  14       67.13       68.86      2.86 o 
   2   9  14        9.74        7.91      1.48 o 
   3   9  14        4.30        1.99      2.02 o 
   4   9  14       13.07       10.87      1.59 o 
   5   9  14        1.06        1.91      2.63 o 
  -2  10  14        0.00       -2.45      2.45 o 
  -1  10  14       26.57       29.33      2.50 o 
   0  10  14        3.46        2.92      1.50 o 
   1  10  14        8.23        8.25      1.90 o 
   2  10  14       21.47       21.86      1.90 o 
   3  10  14       11.77        9.42      1.60 o 
   4  10  14        5.32        6.29      1.53 o 
  -1  11  14      154.28      192.63      8.97 o 
   0  11  14       52.59       48.38      3.23 o 
   1  11  14      112.30      129.17      5.98 o 
   2  11  14        9.27        6.43      1.80 o 
   3  11  14        9.47        9.58      1.94 o 
   1  12  14        0.20       -0.91      4.45 o 
   1  -7  15       41.25       37.12      4.96 o 
  -1  -6  15      122.80      142.48      5.71 o 
   0  -6  15       35.15       38.68     10.32 o 
   1  -6  15        2.34        3.04      1.59 o 
   2  -6  15        0.14       -1.72      1.72 o 
   3  -6  15        0.84       -2.25      4.75 o 
  -2  -5  15        0.25       -0.59      2.28 o 
  -1  -5  15      286.30      315.14      9.98 o 
   0  -5  15        8.64       10.52      2.48 o 
   1  -5  15       10.45       13.25      1.61 o 
   2  -5  15        8.09        4.31      1.53 o 
   3  -5  15        1.29        2.33      1.59 o 
   4  -5  15        9.48        8.35      2.05 o 
  -3  -4  15        2.49        5.48      1.82 o 
  -2  -4  15       24.34       18.09      1.72 o 
  -1  -4  15      211.30      219.62      5.46 o 
   0  -4  15      188.88      202.00      8.00 o 
   1  -4  15        1.64        0.65      1.01 o 
   2  -4  15        8.66        6.99      2.48 o 
   3  -4  15       22.26       19.08      3.64 o 
   4  -4  15        1.54       -1.03      1.53 o 
   5  -4  15        5.38        9.91      4.75 o 
  -3  -3  15       16.25       16.51      1.82 o 
  -2  -3  15       86.49       90.79      6.17 o 
  -1  -3  15        4.51        4.71      1.11 o 
   0  -3  15       34.77       32.51      2.58 o 
   1  -3  15        6.53        9.51      1.09 o 
   2  -3  15        3.68        3.02      0.82 o 
   3  -3  15        2.61        1.22      1.31 o 
   4  -3  15       49.13       39.89      2.72 o 
   5  -3  15        0.03        2.56      1.81 o 
  -4  -2  15        5.27        3.04      3.74 o 
  -3  -2  15       23.52       24.07      1.81 o 
  -2  -2  15        4.23        3.40      0.99 o 
  -1  -2  15       18.71       22.17      1.97 o 
   0  -2  15       29.11       28.53      1.33 o 
   1  -2  15       16.99       20.27      2.43 o 
   2  -2  15       15.61       15.37      1.42 o 
   3  -2  15       76.41       73.51      4.86 o 
   4  -2  15        0.13       -0.10      1.22 o 
   5  -2  15       22.56       20.92      2.63 o 
  -4  -1  15        5.66        5.45      2.06 o 
  -3  -1  15       78.62       82.71      3.38 o 
  -2  -1  15       83.55       82.06      2.75 o 
  -1  -1  15      126.15      126.69      3.65 o 
   0  -1  15        0.46        0.23      0.76 o 
   1  -1  15       14.36       13.14      1.01 o 
   2  -1  15        9.14        8.91      1.77 o 
   3  -1  15       78.90       68.02      5.16 o 
   4  -1  15       41.22       47.10      4.91 o 
   5  -1  15        0.81        3.53      2.23 o 
   6  -1  15       20.62       21.06      2.77 o 
  -4   0  15       27.89       23.82      3.37 o 
  -3   0  15        5.20        6.29      1.77 o 
  -2   0  15       53.72       59.73      2.23 o 
  -1   0  15      133.02      144.47      4.91 o 
   0   0  15      358.69      369.19      8.83 o 
   1   0  15      415.86      431.06     11.61 o 
   2   0  15        3.65        3.54      0.81 o 
   3   0  15      153.87      157.35      5.67 o 
   4   0  15       31.12       22.93      2.38 o 
   5   0  15       16.78       15.89      1.82 o 
   6   0  15        0.19        1.73      2.78 o 
  -4   1  15      166.75      182.16      7.75 o 
  -3   1  15       14.96       16.14      1.86 o 
  -2   1  15      320.27      280.77     11.55 o 
  -1   1  15        8.12        7.00      1.82 o 
   0   1  15        1.48        2.55      0.82 o 
   1   1  15      187.08      197.03      4.46 o 
   2   1  15       74.74       65.94      2.58 o 
   3   1  15        2.38        2.71      0.96 o 
   4   1  15      153.31      164.00      4.13 o 
   5   1  15        0.05       -0.27      1.04 o 
   6   1  15        0.15        1.61      1.68 o 
  -4   2  15        3.05        1.89      1.87 o 
  -3   2  15        7.91       11.10      1.68 o 
  -2   2  15       20.96       22.08      1.72 o 
  -1   2  15       62.33       66.25      2.42 o 
   0   2  15       92.16       81.90      3.49 o 
   1   2  15       70.97       68.31      4.35 o 
   2   2  15      103.20       99.46      3.90 o 
   3   2  15       29.36       30.44      2.23 o 
   4   2  15        0.16        1.00      0.85 o 
   5   2  15       38.93       41.67      2.03 o 
   6   2  15       20.65       14.07      2.25 o 
  -4   3  15       21.49       22.21      2.73 o 
  -3   3  15       60.88       62.25      3.07 o 
  -2   3  15       17.98       18.40      3.54 o 
  -1   3  15       29.69       27.20      3.19 o 
   0   3  15      367.71      379.97      8.92 o 
   1   3  15        1.08        0.59      0.56 o 
   2   3  15       81.95       82.23      2.36 o 
   3   3  15        1.09        3.01      0.73 o 
   4   3  15        6.40        6.92      1.26 o 
   5   3  15       30.72       31.40      4.05 o 
   6   3  15      334.01      398.87     11.32 o 
  -4   4  15        4.93        7.57      2.01 o 
  -3   4  15        2.09        1.73      1.48 o 
  -2   4  15       96.83       92.13      3.90 o 
  -1   4  15        1.05        2.26      1.97 o 
   0   4  15       27.86       25.36      1.38 o 
   1   4  15        1.68        2.15      1.16 o 
   2   4  15      277.44      279.52      7.85 o 
   3   4  15       73.03       73.19      2.04 o 
   4   4  15      149.42      153.65      3.71 o 
   5   4  15        0.05       -0.97      0.97 o 
   6   4  15       14.71       13.71      3.39 o 
  -4   5  15       50.75       47.39      2.98 o 
  -3   5  15        5.91        1.61      1.64 o 
  -2   5  15        0.29       -0.59      1.21 o 
  -1   5  15        0.33        0.96      0.89 o 
   0   5  15      545.77      567.10     13.37 o 
   1   5  15       99.97      102.12      3.80 o 
   2   5  15       43.18       44.74      1.82 o 
   3   5  15        3.18        5.91      0.81 o 
   4   5  15        2.46        4.85      1.12 o 
   5   5  15       36.67       36.90      3.44 o 
   6   5  15      226.54      240.35     16.66 o 
  -4   6  15        6.55        2.25      3.08 o 
  -3   6  15        2.24        2.17      1.58 o 
  -2   6  15       14.79       16.47      1.87 o 
  -1   6  15        1.84        0.91      1.00 o 
   0   6  15      103.08       93.25      3.18 o 
   1   6  15      208.53      218.88      5.26 o 
   2   6  15       21.41       17.62      2.23 o 
   3   6  15      107.70      109.04      2.77 o 
   4   6  15      257.75      266.15      8.27 o 
   5   6  15       91.52       93.90      3.35 o 
   6   6  15        0.74        2.69      2.75 o 
  -3   7  15        0.30        0.53      1.89 o 
  -2   7  15       17.44       12.99      1.81 o 
  -1   7  15       96.19      100.74      5.06 o 
   0   7  15       84.29       72.42      2.25 o 
   1   7  15        9.72        9.20      1.00 o 
   2   7  15       72.96       72.29      2.62 o 
   3   7  15       13.20        9.39      1.52 o 
   4   7  15       77.90       86.47      3.90 o 
   5   7  15        6.00        7.50      1.53 o 
  -3   8  15       54.81       68.60      4.81 o 
  -2   8  15      119.53      139.61     11.84 o 
  -1   8  15       23.93       21.12      1.57 o 
   0   8  15       99.68      105.14      3.40 o 
   1   8  15        4.92        2.29      0.96 o 
   2   8  15       50.16       46.37      2.21 o 
   3   8  15        3.77        2.70      1.37 o 
   4   8  15      100.86      105.56      5.37 o 
   5   8  15        3.02        4.31      2.83 o 
  -2   9  15       21.40       20.03      4.55 o 
  -1   9  15       13.93       13.46      1.82 o 
   0   9  15       37.78       36.93      2.88 o 
   1   9  15       42.28       29.80      2.42 o 
   2   9  15        0.61       -0.56      1.77 o 
   3   9  15        0.62        2.76      1.82 o 
   4   9  15       39.62       37.85      4.30 o 
   5   9  15        9.07        8.63      7.08 o 
  -2  10  15       43.36       37.75      5.72 o 
  -1  10  15      107.05      124.83      6.53 o 
   0  10  15       23.08       25.62      3.69 o 
   1  10  15       64.94       66.74      3.79 o 
   2  10  15       13.52       23.47      2.46 o 
   3  10  15        3.68        0.71      1.60 o 
   4  10  15       20.55       16.82      1.91 o 
   0  11  15        2.98        0.36      2.58 o 
   1  11  15        2.48        5.69      2.47 o 
   2  11  15       86.70      107.83      5.15 o 
   3  11  15        1.23       -0.59      2.29 o 
   0  -6  16      129.50      135.07      7.59 o 
   1  -6  16       15.92       14.36      2.93 o 
   2  -6  16        0.02        1.01      1.91 o 
  -1  -5  16      227.06      244.79     15.24 o 
   0  -5  16        8.28        6.62      2.78 o 
   1  -5  16       11.85        9.20      2.23 o 
   2  -5  16        0.33        0.27      1.85 o 
   3  -5  16        3.58        5.06      2.63 o 
  -2  -4  16        6.94        6.75      1.89 o 
  -1  -4  16       64.69       69.22      3.06 o 
   0  -4  16        2.16        1.11      1.75 o 
   1  -4  16        3.84        3.15      1.23 o 
   2  -4  16       17.58       19.06      2.39 o 
   3  -4  16        2.72        1.75      1.79 o 
   4  -4  16        5.88        4.07      1.87 o 
  -3  -3  16       22.22       17.47      2.53 o 
  -2  -3  16        0.41       -0.39      1.24 o 
  -1  -3  16      106.46      116.76      3.52 o 
   0  -3  16       65.66       66.23      2.64 o 
   1  -3  16       31.15       25.12      1.61 o 
   2  -3  16       13.31       12.93      1.57 o 
   3  -3  16       10.08        9.11      1.77 o 
   4  -3  16       18.94       13.85      2.29 o 
   5  -3  16        8.87        9.73      2.63 o 
  -3  -2  16        0.45       -0.41      1.28 o 
  -2  -2  16       16.82       16.05      1.61 o 
  -1  -2  16       13.79       13.68      1.32 o 
   0  -2  16        4.72        3.01      1.06 o 
   1  -2  16        0.99        1.19      1.16 o 
   2  -2  16        0.07       -0.85      0.85 o 
   3  -2  16       10.93       11.78      1.41 o 
   4  -2  16        0.80       -1.02      1.47 o 
   5  -2  16       51.85       62.18      4.75 o 
  -3  -1  16        2.73        4.51      1.92 o 
  -2  -1  16        8.31        8.19      1.25 o 
  -1  -1  16        1.21        2.04      1.09 o 
   0  -1  16       69.74       71.07      3.01 o 
   1  -1  16      181.89      192.84      4.61 o 
   2  -1  16       42.68       42.19      1.56 o 
   3  -1  16        1.35       -0.66      1.04 o 
   4  -1  16        0.67        2.65      1.97 o 
   5  -1  16       27.72       25.50      5.97 o 
  -4   0  16      103.45      105.72      6.41 o 
  -3   0  16        0.02       -0.34      1.33 o 
  -2   0  16        6.96        8.80      1.38 o 
  -1   0  16       25.02       24.02      1.69 o 
   0   0  16       15.27       17.45      4.50 o 
   1   0  16        2.66        1.37      0.80 o 
   2   0  16       35.25       32.27      1.65 o 
   3   0  16       13.41       10.52      1.37 o 
   4   0  16       37.84       35.40      1.75 o 
   5   0  16        1.15        0.78      1.41 o 
   6   0  16       14.31        7.46      2.98 o 
  -4   1  16        1.47       -0.50      2.68 o 
  -3   1  16       10.44       11.07      1.82 o 
  -2   1  16        8.51        6.33      1.43 o 
  -1   1  16        1.48        2.08      0.88 o 
   0   1  16      278.38      300.08      7.77 o 
   1   1  16      393.23      429.97      9.46 o 
   2   1  16       43.79       46.35      1.77 o 
   3   1  16        0.00        0.73      0.95 o 
   4   1  16       21.60       21.74      1.39 o 
   5   1  16       61.97       56.41      2.43 o 
   6   1  16        2.34        4.55      1.86 o 
  -4   2  16        1.75        4.01      1.74 o 
  -3   2  16        2.95        3.29      1.50 o 
  -2   2  16      156.88      155.16      9.01 o 
  -1   2  16       25.52       22.24      2.33 o 
   0   2  16       35.57       36.74      1.55 o 
   1   2  16       52.61       52.07      1.92 o 
   2   2  16      165.09      177.20      6.13 o 
   3   2  16        0.44        0.69      0.82 o 
   4   2  16        0.55        1.82      0.87 o 
   5   2  16        6.16        5.01      2.17 o 
   6   2  16       53.61       48.54      3.98 o 
  -4   3  16        5.05        6.62      1.89 o 
  -3   3  16        8.65        7.04      2.17 o 
  -2   3  16       31.92       27.68      2.36 o 
  -1   3  16       35.07       30.89      2.21 o 
   0   3  16        0.01       -0.52      0.87 o 
   1   3  16     1287.94     1388.15     29.51 o 
   2   3  16        5.42        7.24      0.75 o 
   3   3  16      161.89      164.16      4.27 o 
   4   3  16       33.94       31.30      1.61 o 
   5   3  16        7.82        5.61      1.28 o 
   6   3  16        0.03        3.11      2.00 o 
  -4   4  16        0.90        0.05      2.83 o 
  -3   4  16        0.25        1.49      1.38 o 
  -2   4  16       33.24       32.08      3.59 o 
  -1   4  16       76.32       73.65      3.27 o 
   0   4  16        0.01       -0.78      0.78 o 
   1   4  16      176.96      181.14      5.00 o 
   2   4  16      266.72      283.01      7.04 o 
   3   4  16        0.59        2.26      1.11 o 
   4   4  16       19.11       19.33      1.41 o 
   5   4  16       22.91       29.82      3.14 o 
   6   4  16      214.96      247.99      8.73 o 
  -3   5  16        0.11       -0.28      1.61 o 
  -2   5  16       54.77       44.52      2.86 o 
  -1   5  16      140.64      141.81      7.39 o 
   0   5  16      408.63      436.74     11.64 o 
   1   5  16      263.22      272.57      8.66 o 
   2   5  16       98.29       98.67      3.86 o 
   3   5  16        3.21        3.92      1.42 o 
   4   5  16        1.16        1.48      1.31 o 
   5   5  16       11.12        8.90      1.41 o 
   6   5  16      165.78      176.81      7.12 o 
  -3   6  16       24.89       31.07      2.88 o 
  -2   6  16      171.25      204.05      7.90 o 
  -1   6  16      166.38      163.49      6.49 o 
   0   6  16       26.90       26.39      1.67 o 
   1   6  16       68.32       74.48      3.79 o 
   2   6  16        3.95        4.51      0.95 o 
   3   6  16       69.51       67.31      2.30 o 
   4   6  16       92.28       94.09      3.43 o 
   5   6  16        6.62        6.43      1.46 o 
  -3   7  16        3.38        1.88      1.89 o 
  -2   7  16        0.05       -0.18      2.58 o 
  -1   7  16        4.15       10.57      2.43 o 
   0   7  16        1.46        0.59      2.02 o 
   1   7  16       35.91       39.15      1.76 o 
   2   7  16       77.49       74.05      3.44 o 
   3   7  16       85.09       83.88      3.04 o 
   4   7  16       83.56       83.95      3.85 o 
   5   7  16        0.87        0.80      1.64 o 
  -2   8  16       83.00       85.40      4.86 o 
  -1   8  16        4.52        2.53      1.92 o 
   0   8  16       40.39       41.97      2.06 o 
   1   8  16       12.72       10.78      1.35 o 
   2   8  16       58.16       49.20      2.20 o 
   3   8  16        3.83        3.42      1.19 o 
   4   8  16       38.15       35.00      6.22 o 
   5   8  16       10.38        6.34      3.27 o 
  -2   9  16        0.00        4.45      5.36 o 
  -1   9  16       47.91       38.20      4.86 o 
   0   9  16        0.01        1.08      1.53 o 
   1   9  16        7.54        3.99      1.60 o 
   2   9  16       32.96       23.89      2.28 o 
   3   9  16       35.72       35.97      2.67 o 
   4   9  16        0.31       -0.05      2.13 o 
  -1  10  16        9.56       13.59      2.98 o 
   0  10  16        3.18        2.20      1.85 o 
   1  10  16        3.16        1.94      1.61 o 
   2  10  16       24.00       21.87      2.36 o 
   3  10  16        4.06        5.30      2.83 o 
   1  11  16        6.29        7.13      1.97 o 
   2  11  16        3.06        0.61      2.02 o 
   0  -5  17       17.83       18.04      2.25 o 
   1  -5  17        0.13       -1.11      2.23 o 
   2  -5  17       52.49       35.91      4.91 o 
  -1  -4  17        0.20       -0.91      1.43 o 
   0  -4  17        0.83       -1.24      1.74 o 
   1  -4  17       96.12       98.86      5.97 o 
   2  -4  17       48.09       38.91      5.67 o 
   3  -4  17       12.33       10.92      1.93 o 
  -2  -3  17        0.28        1.19      1.55 o 
  -1  -3  17      116.81      127.72      4.71 o 
   0  -3  17        4.12        0.72      3.03 o 
   1  -3  17       52.20       53.18      3.03 o 
   2  -3  17      123.30      123.34      4.21 o 
   3  -3  17        2.63        1.01      1.57 o 
   4  -3  17        6.14        1.52      1.64 o 
  -2  -2  17       26.51       21.48      1.84 o 
  -1  -2  17        0.04       -0.30      1.02 o 
   0  -2  17        1.36        3.23      1.35 o 
   1  -2  17       30.78       32.37      5.41 o 
   2  -2  17      103.35       95.73      3.43 o 
   3  -2  17       91.54       85.74      3.41 o 
   4  -2  17       52.17       56.04      3.21 o 
  -3  -1  17       45.36       45.63      3.39 o 
  -2  -1  17        3.29        5.61      2.02 o 
  -1  -1  17      112.34      114.94      3.78 o 
   0  -1  17       97.49       95.32      3.77 o 
   1  -1  17        2.24        4.34      0.99 o 
   2  -1  17       40.26       38.73      3.79 o 
   3  -1  17        0.42        0.41      1.02 o 
   4  -1  17       77.20       61.23      5.41 o 
   5  -1  17       19.13       13.30      2.04 o 
  -3   0  17       14.57       13.54      2.88 o 
  -2   0  17        4.58        7.07      2.78 o 
  -1   0  17        4.87        4.71      1.10 o 
   0   0  17      245.26      262.47      9.24 o 
   1   0  17        0.04        1.38      1.04 o 
   2   0  17       44.76       44.55      1.77 o 
   3   0  17        0.26        1.44      0.99 o 
   4   0  17       79.88       80.67      6.42 o 
   5   0  17        9.05        8.18      1.60 o 
  -3   1  17        9.59       10.94      2.11 o 
  -2   1  17        0.00       -1.27      1.62 o 
  -1   1  17      221.23      250.59     10.84 o 
   0   1  17       64.35       64.67      2.97 o 
   1   1  17        0.12        0.42      1.21 o 
   2   1  17       40.89       41.61      3.34 o 
   3   1  17       21.68       25.47      1.55 o 
   4   1  17       34.80       35.63      3.69 o 
   5   1  17        4.41        3.86      1.62 o 
  -3   2  17        9.62        4.25      2.12 o 
  -2   2  17        3.31        1.62      1.50 o 
  -1   2  17       62.19       61.81      3.25 o 
   0   2  17      411.06      421.66     14.98 o 
   1   2  17       94.18       96.42      2.99 o 
   2   2  17       51.94       59.00      3.44 o 
   3   2  17       58.24       58.46      2.49 o 
   4   2  17      111.95      126.35      3.47 o 
   5   2  17       10.02       10.06      1.46 o 
  -3   3  17        1.30       -0.54      1.55 o 
  -2   3  17        4.21        6.90      2.68 o 
  -1   3  17       57.18       58.68      3.69 o 
   0   3  17      151.72      143.14      5.25 o 
   1   3  17      180.19      196.24      6.12 o 
   2   3  17       64.86       68.33      7.84 o 
   3   3  17        1.74        2.51      0.97 o 
   4   3  17       11.42       11.79      1.26 o 
   5   3  17       12.90       11.78      1.64 o 
  -3   4  17        1.89        0.51      1.64 o 
  -2   4  17       22.25       15.30      2.47 o 
  -1   4  17       91.11       83.58      3.86 o 
   0   4  17        1.17        0.43      1.10 o 
   1   4  17       27.07       26.30      1.65 o 
   2   4  17       46.79       41.51      1.90 o 
   3   4  17      171.46      170.42      5.97 o 
   4   4  17       11.31       11.09      2.17 o 
   5   4  17       66.23       75.77      3.16 o 
  -3   5  17        0.11       -0.56      1.71 o 
  -2   5  17       18.31       11.88      1.91 o 
  -1   5  17       20.10       15.00      1.89 o 
   0   5  17       62.57       64.66      2.79 o 
   1   5  17      134.03      133.90      5.09 o 
   2   5  17        9.27       11.50      1.30 o 
   3   5  17      169.25      181.03      6.48 o 
   4   5  17      126.02      138.26      4.53 o 
   5   5  17       18.51       21.83      2.06 o 
  -3   6  17        0.22       -1.07      2.09 o 
  -2   6  17        0.09       -0.05      3.19 o 
  -1   6  17        0.01        1.06      1.40 o 
   0   6  17        7.52        5.96      1.24 o 
   1   6  17       89.82       86.14      5.77 o 
   2   6  17        4.91        4.51      1.82 o 
   3   6  17        2.01        3.79      1.50 o 
   4   6  17       10.50       14.59      1.57 o 
   5   6  17      173.77      185.96      6.59 o 
  -2   7  17        4.72        5.92      2.16 o 
  -1   7  17       47.10       49.72      3.31 o 
   0   7  17      118.53      117.63      4.72 o 
   1   7  17       37.53       33.05      1.59 o 
   2   7  17        6.78        8.51      2.07 o 
   3   7  17      138.38      132.61      5.10 o 
   4   7  17        2.65        0.54      1.53 o 
   5   7  17       77.02       76.60      3.57 o 
  -2   8  17        4.56        9.98      3.02 o 
  -1   8  17        2.51        3.06      2.28 o 
   0   8  17       26.97       26.74      1.80 o 
   1   8  17        0.49       -0.55      1.07 o 
   2   8  17       31.27       27.38      2.00 o 
   3   8  17       20.52       22.33      2.07 o 
   4   8  17        4.09        5.42      2.28 o 
  -1   9  17        0.58        3.34      3.64 o 
   0   9  17        2.17       -0.30      1.64 o 
   1   9  17        4.19        5.70      2.07 o 
   2   9  17       10.05        5.60      7.69 o 
   3   9  17        7.47        7.86      2.32 o 
   4   9  17        8.60       11.33      2.45 o 
   0  10  17       28.10       32.05      2.91 o 
   1  10  17       13.76       12.89      2.82 o 
   2  10  17       17.61       18.20      3.20 o 
   3  10  17       42.43       47.85      6.98 o 
   0  -4  18        0.98        1.62      1.60 o 
   1  -4  18      112.58      116.98      7.69 o 
   2  -4  18        5.99       13.45      3.24 o 
  -1  -3  18        0.16       -1.08      1.98 o 
   0  -3  18       97.10      108.65      4.29 o 
   1  -3  18       12.93       11.55      2.98 o 
   2  -3  18      117.95      110.38      4.73 o 
   3  -3  18        3.52        3.12      1.86 o 
  -2  -2  18      107.09      112.29     11.49 o 
  -1  -2  18        9.91        6.88      1.81 o 
   0  -2  18        1.09        1.83      1.42 o 
   1  -2  18       14.13       11.16      2.17 o 
   2  -2  18       16.53       15.78      1.57 o 
   3  -2  18        6.45        3.88      2.48 o 
   4  -2  18        0.28        2.17      1.86 o 
  -2  -1  18       15.71        9.50      2.32 o 
  -1  -1  18      168.12      181.23      6.94 o 
   0  -1  18      108.82      120.88      5.04 o 
   1  -1  18       30.97       30.46      2.68 o 
   2  -1  18      170.70      176.23      9.41 o 
   3  -1  18       75.48       78.79      3.69 o 
   4  -1  18        7.24        5.79      1.48 o 
  -2   0  18       40.90       39.78      4.75 o 
  -1   0  18      395.48      413.25     13.30 o 
   0   0  18      194.71      216.87     12.91 o 
   1   0  18        1.41        2.45      1.26 o 
   2   0  18        3.94        5.31      1.24 o 
   3   0  18        0.75        1.63      1.11 o 
   4   0  18        0.04        0.57      1.42 o 
   5   0  18        2.99        1.11      1.50 o 
  -3   1  18        2.23        4.68      2.43 o 
  -2   1  18        4.77        6.16      1.63 o 
  -1   1  18        7.96        6.80      2.33 o 
   0   1  18        1.17       -0.20      1.70 o 
   1   1  18        0.32        0.03      1.04 o 
   2   1  18       44.72       42.24      3.79 o 
   3   1  18       21.31       19.88      1.97 o 
   4   1  18        7.44        6.35      1.52 o 
   5   1  18       27.72       28.46      3.29 o 
  -3   2  18        0.04        1.36      2.22 o 
  -2   2  18       41.00       35.60      2.36 o 
  -1   2  18       21.93       17.75      2.88 o 
   0   2  18       26.69       19.75      2.04 o 
   1   2  18        8.23        8.09      1.31 o 
   2   2  18       24.72       18.26      2.63 o 
   3   2  18        1.32        1.29      1.47 o 
   4   2  18        0.01       -0.32      1.21 o 
   5   2  18        0.00        3.25      1.42 o 
  -3   3  18       14.51       12.95      2.98 o 
  -2   3  18        2.53        1.34      1.79 o 
  -1   3  18        0.00       -1.39      1.39 o 
   0   3  18        1.74        2.16      2.39 o 
   1   3  18      169.42      176.15      5.30 o 
   2   3  18       11.26        9.41      1.49 o 
   3   3  18       46.82       46.48      3.29 o 
   4   3  18       55.03       48.35      4.81 o 
   5   3  18       81.39       89.80      3.55 o 
  -3   4  18        8.71        9.34      2.04 o 
  -2   4  18        0.27        0.17      1.97 o 
  -1   4  18       47.81       52.11      3.18 o 
   0   4  18      157.63      151.38      5.82 o 
   1   4  18      215.13      226.11      6.60 o 
   2   4  18       13.15       13.15      2.43 o 
   3   4  18        0.08        1.67      1.25 o 
   4   4  18      122.43      127.81      5.16 o 
   5   4  18       16.71       16.41      1.89 o 
  -2   5  18       51.41       49.98      6.12 o 
  -1   5  18        0.87       -0.20      1.45 o 
   0   5  18       15.52       13.31      2.58 o 
   1   5  18       14.79       17.61      1.76 o 
   2   5  18      205.77      196.70      5.58 o 
   3   5  18       30.47       27.19      2.10 o 
   4   5  18       73.24       74.63      3.25 o 
   5   5  18       87.83       91.94      5.62 o 
  -2   6  18       45.63       42.09      3.65 o 
  -1   6  18       24.91       24.62      2.56 o 
   0   6  18        0.48       -0.70      1.74 o 
   1   6  18       21.65       22.49      6.22 o 
   2   6  18        7.24        6.73      1.96 o 
   3   6  18       18.18       21.09      2.04 o 
   4   6  18        0.29        1.64      1.32 o 
   5   6  18       16.73       16.63      1.89 o 
  -2   7  18       68.33       77.79      5.29 o 
  -1   7  18       79.92       86.27      7.18 o 
   0   7  18        5.88        4.76      2.28 o 
   1   7  18       62.76       65.55      3.35 o 
   2   7  18       14.97       19.01      2.17 o 
   3   7  18       48.11       45.00      3.10 o 
   4   7  18       67.94       70.86      4.53 o 
  -1   8  18      179.26      181.42      9.28 o 
   0   8  18        0.01       -0.80      1.82 o 
   1   8  18        0.51       -0.12      1.12 o 
   2   8  18       24.38       21.81      2.02 o 
   3   8  18       79.24       89.04      6.17 o 
   4   8  18       39.08       49.36      6.17 o 
   0   9  18        7.66        7.81      2.57 o 
   1   9  18        0.22        0.10      2.26 o 
   2   9  18       20.51       18.36      3.54 o 
   3   9  18        5.31        6.78      3.03 o 
   1  -3  19        0.01        4.21      5.56 o 
   2  -3  19        5.78        5.16      2.23 o 
  -1  -2  19        0.41        3.82      1.84 o 
   0  -2  19      154.06      159.26      7.06 o 
   1  -2  19        0.92        2.25      1.88 o 
   2  -2  19        7.27        6.06      2.13 o 
   3  -2  19        3.17        1.77      1.57 o 
  -1  -1  19       11.59       10.48      2.14 o 
   0  -1  19       19.83       17.23      2.14 o 
   1  -1  19        0.16       -1.57      2.98 o 
   2  -1  19       26.65       21.35      4.50 o 
   3  -1  19        5.91        1.68      1.55 o 
   4  -1  19       43.23       45.44     16.29 o 
  -2   0  19       59.72       65.43      3.97 o 
  -1   0  19        3.30        3.57      1.82 o 
   0   0  19       12.45       12.90      1.99 o 
   1   0  19        9.46        8.80      3.89 o 
   2   0  19        0.01       -0.22      1.50 o 
   3   0  19       18.73       17.86      1.73 o 
   4   0  19        6.18        7.57      1.75 o 
  -2   1  19        6.47        8.16      2.42 o 
  -1   1  19       99.01      104.54      5.03 o 
   0   1  19        1.52        0.13      5.46 o 
   1   1  19      109.20      106.33      6.26 o 
   2   1  19      212.57      224.12      8.20 o 
   3   1  19      145.86      161.33      6.61 o 
   4   1  19        0.20        2.26      1.87 o 
  -2   2  19       44.48       41.24      2.91 o 
  -1   2  19       39.59       31.45      2.67 o 
   0   2  19       40.74       40.17      3.95 o 
   1   2  19      158.83      171.49      8.87 o 
   2   2  19       97.75      101.94      4.30 o 
   3   2  19       12.31       12.91      1.78 o 
   4   2  19        3.21        1.55      1.74 o 
  -2   3  19        1.47       -0.77      2.43 o 
  -1   3  19        2.46        1.40      2.00 o 
   0   3  19        6.51        9.59      1.96 o 
   1   3  19       60.38       61.40      4.08 o 
   2   3  19      175.21      177.65      5.62 o 
   3   3  19       81.78       88.27      3.92 o 
   4   3  19      101.45      128.17      4.96 o 
  -2   4  19       81.00       83.38      5.24 o 
  -1   4  19       45.39       42.51      3.28 o 
   0   4  19        6.37        4.39      1.57 o 
   1   4  19      123.74      124.64      5.87 o 
   2   4  19        0.04        0.81      1.92 o 
   3   4  19       43.55       41.45      7.49 o 
   4   4  19       41.00       38.74      5.36 o 
  -2   5  19        8.40       11.11      2.23 o 
  -1   5  19       41.12       44.60      3.10 o 
   0   5  19       18.67       15.41      1.94 o 
   1   5  19       12.13        9.00      4.05 o 
   2   5  19       30.53       29.33      4.00 o 
   3   5  19        7.96        6.98      1.97 o 
   4   5  19       48.03       38.44      3.54 o 
  -1   6  19       79.09       76.58      7.39 o 
   0   6  19       47.18       50.73      3.37 o 
   1   6  19       49.73       46.04      2.60 o 
   2   6  19       65.82       68.91      3.69 o 
   3   6  19      163.91      178.83      7.28 o 
   4   6  19        9.72        8.79      3.14 o 
  -1   7  19        1.65       -1.32      1.87 o 
   0   7  19       23.34       22.24      2.53 o 
   1   7  19       55.46       52.76      2.99 o 
   2   7  19       37.42       40.06      2.67 o 
   3   7  19        0.40        1.62      1.72 o 
   4   7  19        5.88        9.46      2.06 o 
   0   8  19       53.24       44.04      3.57 o 
   1   8  19       25.71       21.86      2.68 o 
   2   8  19        6.39        7.64      1.89 o 
   3   8  19        0.47       -0.51      2.83 o 
   1   9  19       43.70       54.93      8.60 o 
   0  -1  20       13.38       11.24      2.50 o 
   1  -1  20       44.20       40.92      4.25 o 
   2  -1  20        0.40       -1.53      2.35 o 
  -1   0  20       98.36       92.27      4.61 o 
   0   0  20        0.76       -2.05      2.80 o 
   1   0  20       20.65       19.79      4.15 o 
   2   0  20       43.02       34.93      3.77 o 
   3   0  20        2.61        0.96      3.54 o 
  -1   1  20       68.43       75.34      3.68 o 
   0   1  20        2.23        4.16      2.14 o 
   1   1  20        2.27        2.19      2.09 o 
   2   1  20       27.99       33.01      3.61 o 
   3   1  20       32.61       24.53      2.83 o 
  -1   2  20        4.74        3.14      2.48 o 
   0   2  20        4.32        4.06      2.28 o 
   1   2  20        5.53        2.64      5.06 o 
   2   2  20      187.25      197.02      7.97 o 
   3   2  20        1.03        0.29      1.77 o 
   4   2  20        9.77        4.92      1.78 o 
  -1   3  20        7.74        4.57      2.63 o 
   0   3  20       22.23       20.39      2.83 o 
   1   3  20       15.26       15.46      5.92 o 
   2   3  20       38.41       39.43      3.24 o 
   3   3  20       32.97       29.24      2.60 o 
   4   3  20      110.13      126.21      5.26 o 
  -1   4  20        8.84        5.12      2.11 o 
   0   4  20        0.01        0.20      1.74 o 
   1   4  20       41.70       40.12      3.36 o 
   2   4  20       41.11       42.07      5.56 o 
   3   4  20      122.98      139.48      5.24 o 
   4   4  20       65.17       59.44      3.23 o 
  -1   5  20       52.77       62.82      4.27 o 
   0   5  20        6.33        8.27      3.34 o 
   1   5  20        0.90       -1.86      1.86 o 
   2   5  20       63.00       76.28      3.83 o 
   3   5  20        0.51        4.20      1.74 o 
   4   5  20       53.14       53.11      3.84 o 
  -1   6  20        1.74        4.27      5.71 o 
   0   6  20        0.00       -1.12      1.81 o 
   1   6  20        5.24        2.56      1.98 o 
   2   6  20        0.19        0.46      2.48 o 
   3   6  20       59.67       55.26      5.92 o 
   0   7  20        7.18       11.08      3.19 o 
   1   7  20       10.99        9.78      2.20 o 
   2   7  20        9.89       12.18      2.47 o 
   3   7  20       32.31       33.38      2.68 o 
   1   1  21       50.33       48.60      4.54 o 
   2   1  21       11.10        7.96      4.96 o 
   0   2  21        3.08        0.96      3.08 o 
   1   2  21       11.86        7.16      2.98 o 
   2   2  21      244.21      256.70     17.42 o 
   0   3  21        0.49       -1.32      2.42 o 
   1   3  21       28.21       26.78      7.69 o 
   2   3  21        4.87       -3.14      3.64 o 
   3   3  21       11.05       11.30      2.25 o 
   0   4  21        1.89        4.46      2.11 o 
   1   4  21       21.83       11.59      4.91 o 
   2   4  21       96.01       95.07      6.41 o 
   3   4  21       18.36       17.24      2.83 o 
   0   5  21       23.12       23.69      3.01 o 
   1   5  21       17.17       14.74      2.55 o 
   2   5  21       22.73       21.72      3.26 o 
   1   6  21       27.54       29.63      3.04 o 
                                                 
